# Supplementary material for: Application of Bioavailability Models to Derive Chronic Guideline Values for Nickel in Freshwaters of Australia and New Zealand
Source: Environ Toxicol Chem. 2020 Nov 17;40(1):100–12. doi: 10.1002/etc.4885 (PMC7839744; doi:10.1002/etc.4885)
Supplement: Supplementary file 2 — Supporting information. [file ETC-40-100-s002.xlsx]

## Sheet: FW_Ni_TempTrop_Combined
Combined	Chemical:	Nickel Freshwater - Chronic toxicity data (with preference for NEC, EC10, EC20, EC<20, NOEC; EC50s only reported for studies that do not report (or have unreliable) no- or low-effect concentrations)
	DATA ID			ORGANISM CHARACTERISTICS							TEST CRITERIA							FACTORS AFFECTING TOXICITY (units as describe in headings, unless specified)												FINAL CONCENTRATION		REFERENCE
Tropical /Temperate/Combined	Record ID	Data Source ID		Media Type	Species Scientific Name	Phylum	Type of Organism (fish/amphibians/macroinvertebrates/microinvertebrates/macrophytes/macroalgae/microalgae)	Hetero/ Phototroph	Life Stage	Notes	Endpoint	Endpoint Measurement	Toxicity Value	Exposure Duration	Exposure Duration Units	Acute/ Chronic		Test Media	Temperature (°C)	pH	Conductivity (µS/cm)	Ca (mg/L)	Mg (mg/L)	Hardness (mg CaCO3/L)	Alkalinity (mg CaCO3/L)	Organic Carbon (mg/L)	Dissolved Oxygen (%)	Test Media and Added Ni Equailibration Time	Measured Ni Conc. (Y/N)	Concentration (µg Ni/L)
Temperate	171	13		Freshwater	Alona affinis	Arthropoda	Microinvertebrate	Heterotroph	<48h old neonate	no reproduction detected, so survival data only available. Also nominal values for other ions available in paper	Survival	Survival	LC50	16	d	Chronic		Synthetic water	20	7.18	-	13.9 (nominal)	2.1 (nominal)	43.4	12.4	-	-	-	Y	33.4		Deleebeeck, N.M. E, Muyssen, B.T.A, De Laender, F, Janssen, C.R., De Schamphelaere, K.A.C (2007). Comparison of nickel toxicity to cladocerans in soft versus hard surface waters, Aquatic Toxicology 84: 223-235.
Temperate	171	14		Freshwater	Alona affinis	Arthropoda	Microinvertebrate	Heterotroph	<48h old neonate	no reproduction detected, so survival data only available. Also nominal values for other ions available in paper	Survival	Survival	LC50	16	d	Chronic		Synthetic water	20	7.18	-	4.93 (nominal)	0.984 (nominal)	16.3	12.4	-	-	-	Y	9.85		Deleebeeck, N.M. E, Muyssen, B.T.A, De Laender, F, Janssen, C.R., De Schamphelaere, K.A.C (2007). Comparison of nickel toxicity to cladocerans in soft versus hard surface waters, Aquatic Toxicology 84: 223-235.
Tropical	154	33		Freshwater	Ankistrodesmus falcatus	Chlorophyta	Microalgae	Phototroph	exponentially growing cells		Growth rate	Growth rate (cell division)	EC10	3	d	Chronic		Synthetic water	25	7.34	-	- but measured and possibly available from authors (NiPERA funded work)	- but measured and possibly available from authors (NiPERA funded work)	6.25	-	-	-	24 h	Y	18.3		Deleebeeck, N.M.E. De Laender, F., Chepurnov, V.A., Vyerman, W., Janseen, C.R. De Schamphelaere, K.A.C. (2009). A single bioavailability model can accurately predict Ni toxicity to green microalgae in soft and hard surface waters. Water Research 43:1935-1947.
Tropical	154	35		Freshwater	Ankistrodesmus falcatus	Chlorophyta	Microalgae	Phototroph	exponentially growing cells		Growth rate	Growth rate (cell division)	EC10	3	d	Chronic		Synthetic water	25	7.37	-	- but measured and possibly available from authors (NiPERA funded work)	- but measured and possibly available from authors (NiPERA funded work)	16.3	-	-	-	24 h	Y	43.6		Deleebeeck, N.M.E. De Laender, F., Chepurnov, V.A., Vyerman, W., Janseen, C.R. De Schamphelaere, K.A.C. (2009). A single bioavailability model can accurately predict Ni toxicity to green microalgae in soft and hard surface waters. Water Research 43:1935-1947.
Tropical	162	31		Freshwater	Brachionus calyciflorus	Rotifera	Microinvertebrate	Heterotroph	NR		Population growth rate	Population growth rate	EC10	2	d	Chronic		Calapooia river water	25 ± 2	8.5	-	46	21	212	200	0.69	-	18 h	Y	662.6		Schlekat, C. E., Genderen, E. V., De Schamphelaerem K. A. C., Antunes, P. M. C., Rogevich, E. C., and Stubblefield, W. A. (2010) Cross-species extrpolation of chronic nickel Biotic Ligand Models. Science of the Total Environment 408, 6148-6157.
Tropical	162	34		Freshwater	Brachionus calyciflorus	Rotifera	Microinvertebrate	Heterotroph	NR		Population growth rate	Population growth rate	EC10	2	d	Chronic		S. Platte River water	25 ± 2	8	-	71	17	256	160	7.1	-	18 h	Y	945.2		Schlekat, C. E., Genderen, E. V., De Schamphelaerem K. A. C., Antunes, P. M. C., Rogevich, E. C., and Stubblefield, W. A. (2010) Cross-species extrpolation of chronic nickel Biotic Ligand Models. Science of the Total Environment 408, 6148-6157.
Tropical	162	37		Freshwater	Brachionus calyciflorus	Rotifera	Microinvertebrate	Heterotroph	NR		Population growth rate	Population growth rate	EC10	2	d	Chronic		S. Platte River water (pH amended)	25 ± 2	6.9	-	72	17	256	16	7	-	18 h	Y	4.7		Schlekat, C. E., Genderen, E. V., De Schamphelaerem K. A. C., Antunes, P. M. C., Rogevich, E. C., and Stubblefield, W. A. (2010) Cross-species extrpolation of chronic nickel Biotic Ligand Models. Science of the Total Environment 408, 6148-6157.
Tropical	162	40		Freshwater	Brachionus calyciflorus	Rotifera	Microinvertebrate	Heterotroph	NR		Population growth rate	Population growth rate	EC10	2	d	Chronic		S. Santiam River water	25 ± 2	7.5	-	3.4	0.81	16	24	0.94	-	18 h	Y	103.9		Schlekat, C. E., Genderen, E. V., De Schamphelaerem K. A. C., Antunes, P. M. C., Rogevich, E. C., and Stubblefield, W. A. (2010) Cross-species extrpolation of chronic nickel Biotic Ligand Models. Science of the Total Environment 408, 6148-6157.
Tropical	162	43		Freshwater	Brachionus calyciflorus	Rotifera	Microinvertebrate	Heterotroph	NR		Population growth rate	Population growth rate	EC10	2	d	Chronic		Zollner Creek water	25 ± 2	7	-	32	11	136	28	7.1	-	18 h	Y	1379.3		Schlekat, C. E., Genderen, E. V., De Schamphelaerem K. A. C., Antunes, P. M. C., Rogevich, E. C., and Stubblefield, W. A. (2010) Cross-species extrpolation of chronic nickel Biotic Ligand Models. Science of the Total Environment 408, 6148-6157.
Tropical	4-7	1		Freshwater	Brachionus calyciflorus	Rotifera	Microinvertebrate	Heterotrophic	Neonates (<2 h)		Reproduction	Reproduction (number of rotifers)	EC10	2	d	Chronic		modified USEPA media	25	8.12 ± 0.05	–	60 (calculated)	Unreliable	–	–	–	–	1 d	Yes	1576		Nys, C., Janssen, C/R., Van Sprang, P. and De Schamphelaere, K.A.C. (2016) The effect of pH on chronic aquatic nickel toxicity is dependent on the pH itself: Extending the chronic nickel bioavailability models. Environmental Toxicology and Chemistry, 35:1097–1106.
Tropical	4-8	2		Freshwater	Brachionus calyciflorus	Rotifera	Microinvertebrate	Heterotrophic	Neonates (<2 h)		Reproduction	Reproduction (number of rotifers)	EC10	2	d	Chronic		modified USEPA media	25	8.55 ± 0.18	–	60 (calculated)	Unreliable	–	–	–	–	1 d	Yes	1098		Nys, C., Janssen, C/R., Van Sprang, P. and De Schamphelaere, K.A.C. (2016) The effect of pH on chronic aquatic nickel toxicity is dependent on the pH itself: Extending the chronic nickel bioavailability models. Environmental Toxicology and Chemistry, 35:1097–1106.
Temperate	5-2	2		Freshwater	Ceriodaphnia dubia	Arthropoda	Microinvertebrate - crustacean	Heterotrophic	Neonate (<24 h)		Reproduction	Reproduction (number of juveniles)	EC10	7	d	Chronic		Natural water from Brisy, Belgium (0.2 µm filtered) (i.e. with OC) with added CaCl2, (composition provided in Table 1)	25	7.4 ± 0.2	–	28.7 ± 0.5	3.0 ± 0.7	84	–	7.3 ± 2.8 mg/L	–	–	Yes	28		Nys, C., Van Regenmortel, T., Janssen, C.R., Blust, R., Smolders, E. and De Schamphelaere, K.A.C. (2017) Comparison of chronic mixture toxicity of nickel-zinc-copper and nickel-zinc-copper-cadmium mixtures between Ceriodaphnia dubia and Pseudokirchneriella subcapitata. Environmental Toxicology and Chemistry, 36:1056–1066.
Temperate	5-3	3		Freshwater	Ceriodaphnia dubia	Arthropoda	Microinvertebrate - crustacean	Heterotrophic	Neonate (<24 h)		Reproduction	Reproduction (number of juveniles)	EC10	7	d	Chronic		Natural water from Brisy, Belgium (0.2 µm filtered) (i.e. with OC) with added CaCl2, (composition provided in Table 1)	25	7.4 ± 0.3	–	29.7 ± 1.8	3.3 ± 0.3	88	–	7.2 ± 0.4 mg/L	–	–	Yes	10		Nys, C., Van Regenmortel, T., Janssen, C.R., Blust, R., Smolders, E. and De Schamphelaere, K.A.C. (2017) Comparison of chronic mixture toxicity of nickel-zinc-copper and nickel-zinc-copper-cadmium mixtures between Ceriodaphnia dubia and Pseudokirchneriella subcapitata. Environmental Toxicology and Chemistry, 36:1056–1066.
Temperate	6-1	1		Freshwater	Ceriodaphnia dubia	Arthropoda	Microinvertebrate - crustacean	Heterotrophic	Neonate (<24 h)		Reproduction	Reproduction (number of juveniles)	EC10	7	d	Chronic		Natural water from Brisy, Belgium (0.2 µm filtered) (i.e. with OC) with added CaCl2, (composition provided in Table 1)	25	7.1 ± 0.1	–	32 ± 0	4.3 ± 0.0	98	–	5.2 ± 0.9 mg/L	–	–	Yes	31		Nys, C., Janssen, C.R. and De Schamphelaere, K.A.C. (2017) Development and validation of a metal mixture bioavailability model (MMBM) to predict chronic toxicity of Ni-Zn-Pb mixtures to Ceriodaphnia dubia. Environmental Pollution, 220:1271–1281.
Temperate	6-2	2		Freshwater	Ceriodaphnia dubia	Arthropoda	Microinvertebrate - crustacean	Heterotrophic	Neonate (<24 h)		Reproduction	Reproduction (number of juveniles)	EC10	7	d	Chronic		Natural water from Brisy, Belgium (0.2 µm filtered) (i.e. with OC) with added CaCl2, (composition provided in Table 1)	25	8.1 ± 0.1	–	33 ± 1	4.4 ± 0.2	101	–	5.4 ± 0.8 mg/L	–	–	Yes	6.5		Nys, C., Janssen, C.R. and De Schamphelaere, K.A.C. (2017) Development and validation of a metal mixture bioavailability model (MMBM) to predict chronic toxicity of Ni-Zn-Pb mixtures to Ceriodaphnia dubia. Environmental Pollution, 220:1271–1281.
Temperate	6-3	3		Freshwater	Ceriodaphnia dubia	Arthropoda	Microinvertebrate - crustacean	Heterotrophic	Neonate (<24 h)		Reproduction	Reproduction (number of juveniles)	EC10	7	d	Chronic		Natural water from Brisy, Belgium (0.2 µm filtered) (i.e. with OC) with added CaCl2, (composition provided in Table 1)	25	7.1 ± 0.6	–	33 ± 1	4.5 ± 0.2	101	–	6.1 ± 1.3 mg/L	–	–	Yes	11		Nys, C., Janssen, C.R. and De Schamphelaere, K.A.C. (2017) Development and validation of a metal mixture bioavailability model (MMBM) to predict chronic toxicity of Ni-Zn-Pb mixtures to Ceriodaphnia dubia. Environmental Pollution, 220:1271–1281.
Temperate	6-4	4		Freshwater	Ceriodaphnia dubia	Arthropoda	Microinvertebrate - crustacean	Heterotrophic	Neonate (<24 h)		Reproduction	Reproduction (number of juveniles)	EC10	7	d	Chronic		Natural water from Brisy, Belgium (0.2 µm filtered) (i.e. with OC) with added CaCl2, (composition provided in Table 1)	25	7.2 ± 0.1	–	75 ± 1	4.4 ± 0.1	206	–	5.9 ± 1.2 mg/L	–	–	Yes	19		Nys, C., Janssen, C.R. and De Schamphelaere, K.A.C. (2017) Development and validation of a metal mixture bioavailability model (MMBM) to predict chronic toxicity of Ni-Zn-Pb mixtures to Ceriodaphnia dubia. Environmental Pollution, 220:1271–1281.
Temperate	6-5	5		Freshwater	Ceriodaphnia dubia	Arthropoda	Microinvertebrate - crustacean	Heterotrophic	Neonate (<24 h)		Reproduction	Reproduction (number of juveniles)	EC10	7	d	Chronic		Natural water from Brisy, Belgium (0.2 µm filtered) (i.e. with OC) with added CaCl2, (composition provided in Table 1)	25	7.2 ± 0.4	–	33 ± 1	4.5 ± 0.1	101	–	5.1 ± 0.7 mg/L	–	–	Yes	5.5		Nys, C., Janssen, C.R. and De Schamphelaere, K.A.C. (2017) Development and validation of a metal mixture bioavailability model (MMBM) to predict chronic toxicity of Ni-Zn-Pb mixtures to Ceriodaphnia dubia. Environmental Pollution, 220:1271–1281.
Temperate	6-6	6		Freshwater	Ceriodaphnia dubia	Arthropoda	Microinvertebrate - crustacean	Heterotrophic	Neonate (<24 h)		Reproduction	Reproduction (number of juveniles)	EC10	7	d	Chronic		Natural water from Ankeveen, Netherlands (0.2 µm filtered) (i.e. with OC) (composition provided in Table 1)	25	8.0 ± 0.6	–	45 ± 1	12 ± 0	162	–	11.2 ± 2.2 mg/L	–	–	Yes	11		Nys, C., Janssen, C.R. and De Schamphelaere, K.A.C. (2017) Development and validation of a metal mixture bioavailability model (MMBM) to predict chronic toxicity of Ni-Zn-Pb mixtures to Ceriodaphnia dubia. Environmental Pollution, 220:1271–1281.
Temperate	165	16		Freshwater	Ceriodaphnia dubia	Arthropoda	Microinvertebrate	Heterotroph	<24h old neonate		Reproduction	Reproduction	EC10	7-8	d	Chronic		Collected water sample (Tea tree)	25 ± 2	7.3	-	2.1	4.7	25	-	10	-	-	Y	3.6		Peters, A. Merrington, G. Kosmala-Grzechnik, S. (2014). Parameterisation of Biotic Ligand Models for nickel to Australian Test Species. Wca environment Project Number P0313-12-13, 41 pp.
Temperate	165	17		Freshwater	Ceriodaphnia dubia	Arthropoda	Microinvertebrate	Heterotroph	<24h old neonate		Reproduction	Reproduction	EC10	7-8	d	Chronic		Collected water sample (Woronora)	25 ± 2	7.2	-	2.5	3.5	21	-	4	-	-	Y	6.2		Peters, A. Merrington, G. Kosmala-Grzechnik, S. (2014). Parameterisation of Biotic Ligand Models for nickel to Australian Test Species. Wca environment Project Number P0313-12-13, 41 pp.
Temperate	165	18		Freshwater	Ceriodaphnia dubia	Arthropoda	Microinvertebrate	Heterotroph	<24h old neonate		Reproduction	Reproduction	EC10	7-8	d	Chronic		Collected water sample (Peechelba)	25 ± 2	8.2	-	3.1	2.9	20	-	0.5	-	-	Y	2		Peters, A. Merrington, G. Kosmala-Grzechnik, S. (2014). Parameterisation of Biotic Ligand Models for nickel to Australian Test Species. Wca environment Project Number P0313-12-13, 41 pp.
Temperate	165	19		Freshwater	Ceriodaphnia dubia	Arthropoda	Microinvertebrate	Heterotroph	<24h old neonate		Reproduction	Reproduction	EC10	7-8	d	Chronic		Collected water sample (Wellington)	25 ± 2	7.9	-	11	7.4	58	-	5	-	-	Y	4.9		Peters, A. Merrington, G. Kosmala-Grzechnik, S. (2014). Parameterisation of Biotic Ligand Models for nickel to Australian Test Species. Wca environment Project Number P0313-12-13, 41 pp.
Temperate	174	5		Freshwater	Ceriodaphnia dubia	Arthropoda	Microinvertebrate	Heterotroph	<24 h old neonate		Reproduction	Reproduction	LOEC	7	d	Chronic		USEPA moderatly hard water with Ca and Mg adjusted for hardness	25-26	7.66	-	16	2.4	50	-	1.3	8.37 mg/L	24 h	Y	3.8		Keithly, J. Brooker, J.A., DeForest, D.K., Wu, B.K. and Brix, K.V. (2004). Acute and chronic toxic ity of nickel to a cladoceran (Ceriodaphnia dubia) and an amphipod (Hyallela azteca). Environmental Toxicology and Chemistry 23: 691-696.
Temperate	174	10		Freshwater	Ceriodaphnia dubia	Arthropoda	Microinvertebrate	Heterotroph	<24 h old neonate		Reproduction	Reproduction	NOEC	7	d	Chronic		USEPA moderatly hard water with Ca and Mg adjusted for hardness	25-26	7.7	-	31	8.7	113	-	1.3	8.34 mg/L	24 h	Y	5.3		Keithly, J. Brooker, J.A., DeForest, D.K., Wu, B.K. and Brix, K.V. (2004). Acute and chronic toxic ity of nickel to a cladoceran (Ceriodaphnia dubia) and an amphipod (Hyallela azteca). Environmental Toxicology and Chemistry 23: 691-696.
Temperate	174	16		Freshwater	Ceriodaphnia dubia	Arthropoda	Microinvertebrate	Heterotroph	<24 h old neonate		Reproduction	Reproduction	NOEC	7	d	Chronic		USEPA moderatly hard water with Ca and Mg adjusted for hardness	25-26	7.61	-	43	13	161	-	1.3	8.44 mg/L	24 h	Y	3.4		Keithly, J. Brooker, J.A., DeForest, D.K., Wu, B.K. and Brix, K.V. (2004). Acute and chronic toxic ity of nickel to a cladoceran (Ceriodaphnia dubia) and an amphipod (Hyallela azteca). Environmental Toxicology and Chemistry 23: 691-696.
Temperate	174	22		Freshwater	Ceriodaphnia dubia	Arthropoda	Microinvertebrate	Heterotroph	<24 h old neonate		Reproduction	Reproduction	NOEC	7	d	Chronic		USEPA moderatly hard water with Ca and Mg adjusted for hardness	25-26	7.8	-	68	20	253	-	1.3	8.63 mg/L	24 h	Y	5.8		Keithly, J. Brooker, J.A., DeForest, D.K., Wu, B.K. and Brix, K.V. (2004). Acute and chronic toxic ity of nickel to a cladoceran (Ceriodaphnia dubia) and an amphipod (Hyallela azteca). Environmental Toxicology and Chemistry 23: 691-696.
Temperate	174	2		Freshwater	Ceriodaphnia dubia	Arthropoda	Microinvertebrate	Heterotroph	<24 h old neonate		Survival	Survival	LOEC	7	d	Chronic		USEPA moderatly hard water with Ca and Mg adjusted for hardness	25-26	7.66	-	16	2.4	50	-	1.3	8.37 mg/L	24 h	Y	3.8		Keithly, J. Brooker, J.A., DeForest, D.K., Wu, B.K. and Brix, K.V. (2004). Acute and chronic toxic ity of nickel to a cladoceran (Ceriodaphnia dubia) and an amphipod (Hyallela azteca). Environmental Toxicology and Chemistry 23: 691-696.
Temperate	174	7		Freshwater	Ceriodaphnia dubia	Arthropoda	Microinvertebrate	Heterotroph	<24 h old neonate		Survival	Survival	NOEC	7	d	Chronic		USEPA moderatly hard water with Ca and Mg adjusted for hardness	25-26	7.7	-	31	8.7	113	-	1.3	8.34 mg/L	24 h	Y	5.3		Keithly, J. Brooker, J.A., DeForest, D.K., Wu, B.K. and Brix, K.V. (2004). Acute and chronic toxic ity of nickel to a cladoceran (Ceriodaphnia dubia) and an amphipod (Hyallela azteca). Environmental Toxicology and Chemistry 23: 691-696.
Temperate	174	13		Freshwater	Ceriodaphnia dubia	Arthropoda	Microinvertebrate	Heterotroph	<24 h old neonate		Survival	Survival	NOEC	7	d	Chronic		USEPA moderatly hard water with Ca and Mg adjusted for hardness	25-26	7.61	-	43	13	161	-	1.3	8.44 mg/L	24 h	Y	15.3		Keithly, J. Brooker, J.A., DeForest, D.K., Wu, B.K. and Brix, K.V. (2004). Acute and chronic toxic ity of nickel to a cladoceran (Ceriodaphnia dubia) and an amphipod (Hyallela azteca). Environmental Toxicology and Chemistry 23: 691-696.
Temperate	174	19		Freshwater	Ceriodaphnia dubia	Arthropoda	Microinvertebrate	Heterotroph	<24 h old neonate		Survival	Survival	NOEC	7	d	Chronic		USEPA moderatly hard water with Ca and Mg adjusted for hardness	25-26	7.8	-	68	20	253	-	1.3	8.63 mg/L	24 h	Y	9.6		Keithly, J. Brooker, J.A., DeForest, D.K., Wu, B.K. and Brix, K.V. (2004). Acute and chronic toxic ity of nickel to a cladoceran (Ceriodaphnia dubia) and an amphipod (Hyallela azteca). Environmental Toxicology and Chemistry 23: 691-696.
Temperate	13-1	1		Freshwater	Ceriodaphnia dubia	Arthropoda	Microinvertebrate - crustacean	Heterotrophic	Neonate (<24 h)		Survival	Survival	NOEC	7	d	Chronic		30% Demineralised water (ammended with low metal concentrations)	25 ± 2	8.5 ± 0.1	224 ± 21	-	-	117 ± 7	84 ±3	–	–	–	No	7.5		Kszos, L.A., Stewart, A.J. and Taylor, P.A. (1992) An evaluation of nickel toxicity to Ceriodaphnia dubia and Daphnia magna in a contaminated stream and in laboratory tests. Environmental Toxicology and Chemistry 11:1001–1012
Temperate	171	15		Freshwater	Ceriodaphnia pulchella	Arthropoda	Microinvertebrate	Heterotroph	<48h old neonate	nominal values for other ionas available in paper	Reproduction	Reproduction	EC10	17	d	Chronic		Synthetic water	20	7.18	-	13.9 (nominal)	2.1 (nominal)	43.4	12.4	-	-	-	Y	27.6		Deleebeeck, N.M. E, Muyssen, B.T.A, De Laender, F, Janssen, C.R., De Schamphelaere, K.A.C (2007). Comparison of nickel toxicity to cladocerans in soft versus hard surface waters, Aquatic Toxicology 84: 223-235.
Temperate	171	17		Freshwater	Ceriodaphnia pulchella	Arthropoda	Microinvertebrate	Heterotroph	<48h old neonate	nominal values for other ionas available in paper	Reproduction	Reproduction	EC10	17	d	Chronic		Synthetic water	20	7.18	-	4.93 (nominal)	0.984 (nominal)	16.3	12.4	-	-	-	Y	6.99		Deleebeeck, N.M. E, Muyssen, B.T.A, De Laender, F, Janssen, C.R., De Schamphelaere, K.A.C (2007). Comparison of nickel toxicity to cladocerans in soft versus hard surface waters, Aquatic Toxicology 84: 223-235.
Temperate	171	1		Freshwater	Ceriodaphnia quadrangula	Arthropoda	Microinvertebrate	Heterotroph	<48h old neonate	nominal values for other ionas available in paper	Reproduction	Reproduction	EC10	17	d	Chronic		Synthetic water	20	7.18	-	13.9 (nominal)	2.1 (nominal)	43.4	12.4	-	-	-	Y	33.1		Deleebeeck, N.M. E, Muyssen, B.T.A, De Laender, F, Janssen, C.R., De Schamphelaere, K.A.C (2007). Comparison of nickel toxicity to cladocerans in soft versus hard surface waters, Aquatic Toxicology 84: 223-235.
Temperate	171	3		Freshwater	Ceriodaphnia quadrangula	Arthropoda	Microinvertebrate	Heterotroph	<48h old neonate	nominal values for other ionas available in paper	Reproduction	Reproduction	EC10	17	d	Chronic		Synthetic water	20	7.18	-	4.93 (nominal)	0.984 (nominal)	16.3	12.4	-	-	-	Y	2.45		Deleebeeck, N.M. E, Muyssen, B.T.A, De Laender, F, Janssen, C.R., De Schamphelaere, K.A.C (2007). Comparison of nickel toxicity to cladocerans in soft versus hard surface waters, Aquatic Toxicology 84: 223-235.
Temperate	171	5		Freshwater	Ceriodaphnia quadrangula	Arthropoda	Microinvertebrate	Heterotroph	<48h old neonate	nominal values for other ionas available in paper	Reproduction	Reproduction	EC10	17	d	Chronic		Synthetic water	20	7.18	-	1.75 (nominal)	0.461 (nominal)	6.25	12.4	-	-	-	Y	2.95		Deleebeeck, N.M. E, Muyssen, B.T.A, De Laender, F, Janssen, C.R., De Schamphelaere, K.A.C (2007). Comparison of nickel toxicity to cladocerans in soft versus hard surface waters, Aquatic Toxicology 84: 223-235.
Temperate	171	7		Freshwater	Ceriodaphnia quadrangula	Arthropoda	Microinvertebrate	Heterotroph	<48h old neonate	nominal values for other ionas available in paper	Reproduction	Reproduction	EC10	17	d	Chronic		Synthetic water	20	7.18	-	4.93 (nominal)	0.984 (nominal)	16.3	12.4	-	-	-	Y	21.7		Deleebeeck, N.M. E, Muyssen, B.T.A, De Laender, F, Janssen, C.R., De Schamphelaere, K.A.C (2007). Comparison of nickel toxicity to cladocerans in soft versus hard surface waters, Aquatic Toxicology 84: 223-235.
Temperate	162	16		Freshwater	Chironomus tentans	Arthropoda	macroinvertebrate	Heterotroph	second instar larvae		Growth	Growth (AFDW)	EC10	10	d	Chronic		Calapooia river water	25 ± 2	8.1	-	46	21	212	200	0.69	-	18 h	Y	404.3		Schlekat, C. E., Genderen, E. V., De Schamphelaerem K. A. C., Antunes, P. M. C., Rogevich, E. C., and Stubblefield, W. A. (2010) Cross-species extrpolation of chronic nickel Biotic Ligand Models. Science of the Total Environment 408, 6148-6157.
Temperate	162	19		Freshwater	Chironomus tentans	Arthropoda	macroinvertebrate	Heterotroph	second instar larvae		Growth	Growth (AFDW)	EC10	10	d	Chronic		S. Platte River water	25 ± 2	7.6	-	71	17	256	160	7.1	-	18 h	Y	782.2		Schlekat, C. E., Genderen, E. V., De Schamphelaerem K. A. C., Antunes, P. M. C., Rogevich, E. C., and Stubblefield, W. A. (2010) Cross-species extrpolation of chronic nickel Biotic Ligand Models. Science of the Total Environment 408, 6148-6157.
Temperate	162	22		Freshwater	Chironomus tentans	Arthropoda	macroinvertebrate	Heterotroph	second instar larvae		Growth	Growth (AFDW)	EC10	10	d	Chronic		S. Platte River water (pH amended)	25 ± 2	6.9	-	72	17	256	16	7	-	18 h	Y	405.4		Schlekat, C. E., Genderen, E. V., De Schamphelaerem K. A. C., Antunes, P. M. C., Rogevich, E. C., and Stubblefield, W. A. (2010) Cross-species extrpolation of chronic nickel Biotic Ligand Models. Science of the Total Environment 408, 6148-6157.
Temperate	162	25		Freshwater	Chironomus tentans	Arthropoda	macroinvertebrate	Heterotroph	second instar larvae		Growth	Growth (AFDW)	EC10	10	d	Chronic		S. Santiam River water	25 ± 2	7.2	-	3.4	0.81	16	24	0.94	-	18 h	Y	305.7		Schlekat, C. E., Genderen, E. V., De Schamphelaerem K. A. C., Antunes, P. M. C., Rogevich, E. C., and Stubblefield, W. A. (2010) Cross-species extrpolation of chronic nickel Biotic Ligand Models. Science of the Total Environment 408, 6148-6157.
Temperate	162	28		Freshwater	Chironomus tentans	Arthropoda	macroinvertebrate	Heterotroph	second instar larvae		Growth	Growth (AFDW)	EC10	10	d	Chronic		Zollner Creek water	25 ± 2	7.3	-	32	11	136	28	7.1	-	18 h	Y	251.1		Schlekat, C. E., Genderen, E. V., De Schamphelaerem K. A. C., Antunes, P. M. C., Rogevich, E. C., and Stubblefield, W. A. (2010) Cross-species extrpolation of chronic nickel Biotic Ligand Models. Science of the Total Environment 408, 6148-6157.
Tropical	154	29		Freshwater	Chlamydomonas sp	Chlorophyta	Microalgae	Phototroph	exponentially growing cells		Growth rate	Growth rate (cell division)	EC10	3	d	Chronic		Synthetic water	25	7.29	-	- but measured and possibly available from authors (NiPERA funded work)	- but measured and possibly available from authors (NiPERA funded work)	6.25	-	-	-	24 h	Y	26.4		Deleebeeck, N.M.E. De Laender, F., Chepurnov, V.A., Vyerman, W., Janseen, C.R. De Schamphelaere, K.A.C. (2009). A single bioavailability model can accurately predict Ni toxicity to green microalgae in soft and hard surface waters. Water Research 43:1935-1947.
Tropical	154	31		Freshwater	Chlamydomonas sp	Chlorophyta	Microalgae	Phototroph	exponentially growing cells		Growth rate	Growth rate (cell division)	EC10	3	d	Chronic		Synthetic water	25	7.26	-	- but measured and possibly available from authors (NiPERA funded work)	- but measured and possibly available from authors (NiPERA funded work)	16.3	-	-	-	24 h	Y	45		Deleebeeck, N.M.E. De Laender, F., Chepurnov, V.A., Vyerman, W., Janseen, C.R. De Schamphelaere, K.A.C. (2009). A single bioavailability model can accurately predict Ni toxicity to green microalgae in soft and hard surface waters. Water Research 43:1935-1947.
Tropical	165	1		Freshwater	Chlorella sp (Kakadu NT isolate)	Chlorophyta	Microalga	Phototroph	exponentially growing cells		Growth rate	Growth rate (cell division)	EC10	3	d	Chronic		Collected water sample (Tea tree)	29 ± 2	7.3	-	2.1	4.7	25	-	10	-	-	Y	900		Peters, A. Merrington, G. Kosmala-Grzechnik, S. (2014). Parameterisation of Biotic Ligand Models for nickel to Australian Test Species. Wca environment Project Number P0313-12-13, 41 pp.
Tropical	165	2		Freshwater	Chlorella sp (Kakadu NT isolate)	Chlorophyta	Microalga	Phototroph	exponentially growing cells		Growth rate	Growth rate (cell division)	EC10	3	d	Chronic		Collected water sample (Woronora)	29 ± 2	7.2	-	2.5	3.5	21	-	4	-	-	Y	122		Peters, A. Merrington, G. Kosmala-Grzechnik, S. (2014). Parameterisation of Biotic Ligand Models for nickel to Australian Test Species. Wca environment Project Number P0313-12-13, 41 pp.
Tropical	165	3		Freshwater	Chlorella sp (Kakadu NT isolate)	Chlorophyta	Microalga	Phototroph	exponentially growing cells		Growth rate	Growth rate (cell division)	EC10	3	d	Chronic		Collected water sample (Peechelba)	29 ± 2	8.2	-	3.1	2.9	20	-	0.5	-	-	Y	148		Peters, A. Merrington, G. Kosmala-Grzechnik, S. (2014). Parameterisation of Biotic Ligand Models for nickel to Australian Test Species. Wca environment Project Number P0313-12-13, 41 pp.
Tropical	165	4		Freshwater	Chlorella sp (Kakadu NT isolate)	Chlorophyta	Microalga	Phototroph	exponentially growing cells		Growth rate	Growth rate (cell division)	EC10	3	d	Chronic		Collected water sample (Wellington)	29 ± 2	7.9	-	11	7.4	58	-	5	-	-	Y	278		Peters, A. Merrington, G. Kosmala-Grzechnik, S. (2014). Parameterisation of Biotic Ligand Models for nickel to Australian Test Species. Wca environment Project Number P0313-12-13, 41 pp.
Tropical	165	5		Freshwater	Chlorella sp (Kakadu NT isolate)	Chlorophyta	Microalga	Phototroph	exponentially growing cells		Growth rate	Growth rate (cell division)	EC10	3	d	Chronic		Collected water sample (Magela Ck)	29 ± 2	6.4	-	0.25	0.25	1.7	-	3	-	-	Y	59		Peters, A. Merrington, G. Kosmala-Grzechnik, S. (2014). Parameterisation of Biotic Ligand Models for nickel to Australian Test Species. Wca environment Project Number P0313-12-13, 41 pp.
Tropical	175	5		Freshwater	Chlorella sp 12 (PNG isolate)	Chlorophyta	Microalga	Phototroph	exponentially growing cells		Growth rate	Growth rate (cell division)	EC10	3	d	Chronic		Synthetic water	27 ± 2	7.9	342	15 (calculated from provided recipe)	12 (calculated from provided recipe)	80-90	60-70	<0.5	109	No	Y	24		McKnight et al 2018 (unpublished data)
Tropical	154	41		Freshwater	Chlorella sp. (Swedish Isolate)	Chlorophyta	Microalgae	Phototroph	exponentially growing cells		Growth rate	Growth rate (cell division)	EC10	3	d	Chronic		Synthetic water	25	7.24	-	- but measured and possibly available from authors (NiPERA funded work)	- but measured and possibly available from authors (NiPERA funded work)	6.25	-	50 µg/L AHA-DOC added to test medium	-	24 h	Y	64.7		Deleebeeck, N.M.E. De Laender, F., Chepurnov, V.A., Vyerman, W., Janseen, C.R. De Schamphelaere, K.A.C. (2009). A single bioavailability model can accurately predict Ni toxicity to green microalgae in soft and hard surface waters. Water Research 43:1935-1947.
Tropical	154	43		Freshwater	Chlorella sp. (Swedish Isolate)	Chlorophyta	Microalgae	Phototroph	exponentially growing cells		Growth rate	Growth rate (cell division)	EC10	3	d	Chronic		Synthetic water	25	7.28	-	- but measured and possibly available from authors (NiPERA funded work)	- but measured and possibly available from authors (NiPERA funded work)	16.3	-	50 µg/L AHA-DOC added to test medium	-	24 h	Y	90.5		Deleebeeck, N.M.E. De Laender, F., Chepurnov, V.A., Vyerman, W., Janseen, C.R. De Schamphelaere, K.A.C. (2009). A single bioavailability model can accurately predict Ni toxicity to green microalgae in soft and hard surface waters. Water Research 43:1935-1947.
Temperate	7-1	1		Freshwater	Clistoronia magnifica	Arthropoda	Macroinvertebrate	Heterotrophic	Larvae (late 3rd-star and early 4th-star)		Reproduction	Life cycle (second generation larvae)	NOEL	unclear (up to 8 months)		Chronic		Well water	15 ± 2	6.8–7.4	–	-	-	54 ± 8	45 ± 7	–	–	–	Yes	66		Nebeker, A.V., Savonen, C., Baker, R.J. and McCrady, J.K. (1984) Effects of copper, nickel and zinc on the life cycle of the caddisfly Clistoronia magnifica (Limnephilidae). Environmental Toxicology and Chemsistry, 3:645–649.
Temperate	7-2	2		Freshwater	Clistoronia magnifica	Arthropoda	Macroinvertebrate	Heterotrophic	Larvae (late 3rd-star and early 4th-star)		Reproduction	Life cycle (first generation, adult emergence)	NOEL	unclear (up to 8 months)		Chronic		Well water	15 ± 2	6.8–7.4	–	-	-	54 ± 8	45 ± 7	–	–	–	Yes	66		Nebeker, A.V., Savonen, C., Baker, R.J. and McCrady, J.K. (1984) Effects of copper, nickel and zinc on the life cycle of the caddisfly Clistoronia magnifica (Limnephilidae). Environmental Toxicology and Chemsistry, 3:645–649.
Temperate	12-2	2		Freshwater	Clistoronia magnifica	Arthropoda	Macroinvertebrate	Heterotrophic	Larvae (first instar)		Survival	Survival	NOEC	19	weeks	Chronic		Tap water (dechlorinated)	10–13	5.5 (4.9–5.7)	–	1.6	0.1	45	–	2.5–3.5	8–10 mg/L	–	Yes	55		van Frankenhuyzen K. and Geen G.H. (1987) Effects of low pH and nickel on growth and survival of the shredding caddisfly Clistoronia magnifica (Limnephilidae) Canadian Journal of Zoology 65, 1729–1732
Temperate	12-3	3		Freshwater	Clistoronia magnifica	Arthropoda	Macroinvertebrate	Heterotrophic	Larvae (first instar)		Survival	Survival	NOEC	19	weeks	Chronic		Tap water (dechlorinated)	10–13	6.2 (5.9–6.4)	–	1.6	0.1	45	–	2.5–3.5	8–10 mg/L	–	Yes	55		van Frankenhuyzen K. and Geen G.H. (1987) Effects of low pH and nickel on growth and survival of the shredding caddisfly Clistoronia magnifica (Limnephilidae) Canadian Journal of Zoology 65, 1729–1732
Tropical	154	17		Freshwater	Coelastrum microporum	Chlorophyta	Microalgae	Phototroph	exponentially growing cells		Growth rate	Growth rate (cell division)	EC10	3	d	Chronic		Synthetic water	25	7.31	-	- but measured and possibly available from authors (NiPERA funded work)	- but measured and possibly available from authors (NiPERA funded work)	16.3	-	-	-	24 h	Y	38.6		Deleebeeck, N.M.E. De Laender, F., Chepurnov, V.A., Vyerman, W., Janseen, C.R. De Schamphelaere, K.A.C. (2009). A single bioavailability model can accurately predict Ni toxicity to green microalgae in soft and hard surface waters. Water Research 43:1935-1947.
Tropical	154	18		Freshwater	Coelastrum microporum	Chlorophyta	Microalgae	Phototroph	exponentially growing cells		Growth rate	Growth rate (cell division)	EC10	3	d	Chronic		Synthetic water	25	7.31	-	- but measured and possibly available from authors (NiPERA funded work)	- but measured and possibly available from authors (NiPERA funded work)	16.3	-	-	-	24 h	Y	66.7		Deleebeeck, N.M.E. De Laender, F., Chepurnov, V.A., Vyerman, W., Janseen, C.R. De Schamphelaere, K.A.C. (2009). A single bioavailability model can accurately predict Ni toxicity to green microalgae in soft and hard surface waters. Water Research 43:1935-1947.
Tropical	154	21		Freshwater	Coelastrum microporum	Chlorophyta	Microalgae	Phototroph	exponentially growing cells		Growth rate	Growth rate (cell division)	EC10	3	d	Chronic		Synthetic water	25	7.4	-	- but measured and possibly available from authors (NiPERA funded work)	- but measured and possibly available from authors (NiPERA funded work)	43.4	-	-	-	24 h	Y	54.3		Deleebeeck, N.M.E. De Laender, F., Chepurnov, V.A., Vyerman, W., Janseen, C.R. De Schamphelaere, K.A.C. (2009). A single bioavailability model can accurately predict Ni toxicity to green microalgae in soft and hard surface waters. Water Research 43:1935-1947.
Tropical	154	22		Freshwater	Coelastrum microporum	Chlorophyta	Microalgae	Phototroph	exponentially growing cells		Growth rate	Growth rate (cell division)	EC10	3	d	Chronic		Synthetic water	25	7.4	-	- but measured and possibly available from authors (NiPERA funded work)	- but measured and possibly available from authors (NiPERA funded work)	43.4	-	-	-	24 h	Y	100		Deleebeeck, N.M.E. De Laender, F., Chepurnov, V.A., Vyerman, W., Janseen, C.R. De Schamphelaere, K.A.C. (2009). A single bioavailability model can accurately predict Ni toxicity to green microalgae in soft and hard surface waters. Water Research 43:1935-1947.
Temperate	166	1		Freshwater	Cyprinus carpio	Chordata	Fish	Heterotroph	1d old larvae		Survival	Survival	LC50	10	d	Chronic		Spring water	23-25	7.4	-	-	-	128	-	-	-	-	Y	750		Blaylock, B.G. and Frank, M.L. (1979). A coparison of the toxicity of nickel to the developing eggs and larvae of carp (Cyprinus carpio). Bull. Environm. Contam. Toxicol. 21: 604-611
Temperate	1-1	1		Freshwater	Cyprinus carpio	Chordata	Fish	Heterotrophic	Larvae (1-d old)		Survival	Survival	LC50	10.7	d	Chronic		Springwater	23–25	7.4	–	-	-	128	–	–	–	–	Yes	750		Blaylock B.G. and Frank M.L. (1979) A comparison of the toxicity of nickel to the developing eggs and larvae of carp (Cyprinus carpio). Bulletin of Environmental Contamination and Toxicology 21, 604–611.
Tropical	159	1		Freshwater	Danio rerio	Chordata	Fish	Heterotroph	embryo	Control results given (low mortality/effects), but acceptablity criteria not stated. Also this paper appears to be repeat data from 158	mortality	mortality	LC20	11	d	Chronic		reconstituted water (OECDGuideline 203, 1992; ISO-Standard 6341-1982)	25.3 ± 0.8	7.99 ± 0.14	640 ± 17	-	-	231	-	-	7.94 ± 0.24 mg/L	-	Y	9520		Kienle, C., Kohler, H. R., Filser, J. and Gerhardt, A. (2008). Effects of nickel chloride and oxygen depletion on behaviour and vitality of zebrafish (Danio rerio, Hamilton, 1822) (Pisces, Cypriniformes) embryos and larvae. Environmental Pollution 152, 612-620.
Tropical	158	1		Freshwater	Danio rerio	Chordata	Fish	Heterotroph	embryo	Control results given (low mortality/effects), but acceptablity criteria not stated.	mortality	mortality	LC20	11	d	Chronic		reconstituted water (OECDGuideline 203, 1992; ISO-Standard 6341-1982)	25.3 ± 0.8	7.99 ± 0.14	640 - 719	-	-	-	-	-	7.94 ± 0.24 mg/L	-	Y	9500		Kienle, C., Kohler, H. R. and Gerhardt, A. (2009). Behavioural and developmental toxicity of chlorpyrifos and nickel chloride to zebrafish (Danio rerio) embryos and larvae. Ecotoxicology and Environmental Safety 72, 1740-1747.
Temperate	171	9		Freshwater	Daphnia longispina	Arthropoda	Microinvertebrate	Heterotroph	<48h old neonate	nominal values for other ionas available in paper	Reproduction	Reproduction	EC10	21	d	Chronic		Synthetic water	20	7.18	-	13.9 (nominal)	2.1 (nominal)	43.4	12.4	-	-	-	Y	113		Deleebeeck, N.M. E, Muyssen, B.T.A, De Laender, F, Janssen, C.R., De Schamphelaere, K.A.C (2007). Comparison of nickel toxicity to cladocerans in soft versus hard surface waters, Aquatic Toxicology 84: 223-235.
Temperate	171	11		Freshwater	Daphnia longispina	Arthropoda	Microinvertebrate	Heterotroph	<48h old neonate	nominal values for other ionas available in paper	Reproduction	Reproduction	EC10	21	d	Chronic		Synthetic water	20	7.18	-	4.93 (nominal)	0.984 (nominal)	16.3	12.4	-	-	-	Y	14.8		Deleebeeck, N.M. E, Muyssen, B.T.A, De Laender, F, Janssen, C.R., De Schamphelaere, K.A.C (2007). Comparison of nickel toxicity to cladocerans in soft versus hard surface waters, Aquatic Toxicology 84: 223-235.
Temperate	173	3		Freshwater	Daphnia magna	Arthropoda	Microinvertebrate	Heterotroph	<24 h old neonate	acceptability criteria not stated or inferred.	length	length	LOEC	21	d	Chronic		Lake Ijssel water filtered (25 µm) and uv treated	20	8.1	-	-	-	225	-	-	-	-	Y	320		Ensernik, E.L., Maas-Diepevee, J.L. and Van Leeuwen, C.J. (1991). Combined effects of metals; an ecotoxicological evaluation. Water Research 25: 679-687.
Temperate	173	5		Freshwater	Daphnia magna	Arthropoda	Microinvertebrate	Heterotroph	population mixed age	acceptability criteria not stated or inferred.	population growth	population growth	EC10	21	d	Chronic		Lake Ijssel water filtered (25 µm) and uv treated	20	8.1	-	-	-	225	-	-	-	-	Y	540		Ensernik, E.L., Maas-Diepevee, J.L. and Van Leeuwen, C.J. (1991). Combined effects of metals; an ecotoxicological evaluation. Water Research 25: 679-687.
Temperate	167	1		Freshwater	Daphnia magna	Arthropoda	Microinvertebrate	Heterotroph	<24h old neonate	More major ion values available in this paper for all endpoints	Reproduction	Reproduction	EC10	21	d	Chronic		synthetic water Ca 0.25mM	-	6.85	-	7.23	5.74	41.7	2.96	-	-	24 h	Y	8.78		Deleebeeck, N.M.E., de Schamphelaere, K.A.C. and Janssen, C.R. (2008). A Novel method for predicting chronic bioavailability and toxicity to Daphnia magna in artificial and natural waters. Environemtnal Toxicology and Chemistry 27: 2097-2107.
Temperate	167	2		Freshwater	Daphnia magna	Arthropoda	Microinvertebrate	Heterotroph	<24h old neonate		Reproduction	Reproduction	EC10	21	d	Chronic		synthetic water Ca 0.5mM	-	6.81	-	14.5	5.72	59.7	2.89	-	-	24 h	Y	16.4		Deleebeeck, N.M.E., de Schamphelaere, K.A.C. and Janssen, C.R. (2008). A Novel method for predicting chronic bioavailability and toxicity to Daphnia magna in artificial and natural waters. Environemtnal Toxicology and Chemistry 27: 2097-2107.
Temperate	167	3		Freshwater	Daphnia magna	Arthropoda	Microinvertebrate	Heterotroph	<24h old neonate		Reproduction	Reproduction	EC10	21	d	Chronic		synthetic water Ca 1.0mM	-	6.81	-	29.6	5.66	97.1	2.89	-	-	24 h	Y	20.7		Deleebeeck, N.M.E., de Schamphelaere, K.A.C. and Janssen, C.R. (2008). A Novel method for predicting chronic bioavailability and toxicity to Daphnia magna in artificial and natural waters. Environemtnal Toxicology and Chemistry 27: 2097-2107.
Temperate	167	4		Freshwater	Daphnia magna	Arthropoda	Microinvertebrate	Heterotroph	<24h old neonate		Reproduction	Reproduction	EC10	21	d	Chronic		synthetic water Ca 1.5mM	-	6.79	-	43.4	5.68	132	2.86	-	-	24 h	Y	13		Deleebeeck, N.M.E., de Schamphelaere, K.A.C. and Janssen, C.R. (2008). A Novel method for predicting chronic bioavailability and toxicity to Daphnia magna in artificial and natural waters. Environemtnal Toxicology and Chemistry 27: 2097-2107.
Temperate	167	5		Freshwater	Daphnia magna	Arthropoda	Microinvertebrate	Heterotroph	<24h old neonate		Reproduction	Reproduction	EC10	21	d	Chronic		synthetic water Ca 2.0mM	-	6.79	-	58.4	5.65	169	2.86	-	-	24 h	Y	34		Deleebeeck, N.M.E., de Schamphelaere, K.A.C. and Janssen, C.R. (2008). A Novel method for predicting chronic bioavailability and toxicity to Daphnia magna in artificial and natural waters. Environemtnal Toxicology and Chemistry 27: 2097-2107.
Temperate	167	6		Freshwater	Daphnia magna	Arthropoda	Microinvertebrate	Heterotroph	<24h old neonate		Reproduction	Reproduction	EC10	21	d	Chronic		synthetic water Ca 3.0mM	-	6.8	-	88.3	5.49	243	2.88	-	-	24 h	Y	31.2		Deleebeeck, N.M.E., de Schamphelaere, K.A.C. and Janssen, C.R. (2008). A Novel method for predicting chronic bioavailability and toxicity to Daphnia magna in artificial and natural waters. Environemtnal Toxicology and Chemistry 27: 2097-2107.
Temperate	167	7		Freshwater	Daphnia magna	Arthropoda	Microinvertebrate	Heterotroph	<24h old neonate		Reproduction	Reproduction	EC10	21	d	Chronic		synthetic water Mg 0.25mM	-	6.79	-	7.29	5.97	42.8	2.86	-	-	24 h	Y	16.4		Deleebeeck, N.M.E., de Schamphelaere, K.A.C. and Janssen, C.R. (2008). A Novel method for predicting chronic bioavailability and toxicity to Daphnia magna in artificial and natural waters. Environemtnal Toxicology and Chemistry 27: 2097-2107.
Temperate	167	8		Freshwater	Daphnia magna	Arthropoda	Microinvertebrate	Heterotroph	<24h old neonate	This EC10 value extrapolated, lowest conc was 28.5	Reproduction	Reproduction	EC10	21	d	Chronic		synthetic water Mg 0.5mM	-	6.81	-	7.54	12	68.2	2.89	-	-	24 h	Y	24.1		Deleebeeck, N.M.E., de Schamphelaere, K.A.C. and Janssen, C.R. (2008). A Novel method for predicting chronic bioavailability and toxicity to Daphnia magna in artificial and natural waters. Environemtnal Toxicology and Chemistry 27: 2097-2107.
Temperate	167	9		Freshwater	Daphnia magna	Arthropoda	Microinvertebrate	Heterotroph	<24h old neonate		Reproduction	Reproduction	EC10	21	d	Chronic		synthetic water Mg 1.0mM	-	6.82	-	7.54	23.8	117	2.91	-	-	24 h	Y	42.5		Deleebeeck, N.M.E., de Schamphelaere, K.A.C. and Janssen, C.R. (2008). A Novel method for predicting chronic bioavailability and toxicity to Daphnia magna in artificial and natural waters. Environemtnal Toxicology and Chemistry 27: 2097-2107.
Temperate	167	10		Freshwater	Daphnia magna	Arthropoda	Microinvertebrate	Heterotroph	<24h old neonate		Reproduction	Reproduction	EC10	21	d	Chronic		synthetic water Mg 1.5mM	-	6.8	-	7.63	35.4	165	2.88	-	-	24 h	Y	47		Deleebeeck, N.M.E., de Schamphelaere, K.A.C. and Janssen, C.R. (2008). A Novel method for predicting chronic bioavailability and toxicity to Daphnia magna in artificial and natural waters. Environemtnal Toxicology and Chemistry 27: 2097-2107.
Temperate	167	11		Freshwater	Daphnia magna	Arthropoda	Microinvertebrate	Heterotroph	<24h old neonate		Reproduction	Reproduction	EC10	21	d	Chronic		synthetic water Mg 2.0mM	-	6.8	-	7.37	47.4	213	2.88	-	-	24 h	Y	76.7		Deleebeeck, N.M.E., de Schamphelaere, K.A.C. and Janssen, C.R. (2008). A Novel method for predicting chronic bioavailability and toxicity to Daphnia magna in artificial and natural waters. Environemtnal Toxicology and Chemistry 27: 2097-2107.
Temperate	167	12		Freshwater	Daphnia magna	Arthropoda	Microinvertebrate	Heterotroph	<24h old neonate		Reproduction	Reproduction	EC10	21	d	Chronic		synthetic water Mg 3.0mM	-	6.81	-	7.61	72.1	315	2.89	-	-	24 h	Y	58.6		Deleebeeck, N.M.E., de Schamphelaere, K.A.C. and Janssen, C.R. (2008). A Novel method for predicting chronic bioavailability and toxicity to Daphnia magna in artificial and natural waters. Environemtnal Toxicology and Chemistry 27: 2097-2107.
Temperate	167	13		Freshwater	Daphnia magna	Arthropoda	Microinvertebrate	Heterotroph	<24h old neonate		Reproduction	Reproduction	EC10	21	d	Chronic		synthetic water pH 5.8	-	5.87	-	10	6.91	53.4	0.652	-	-	24 h	Y	24.1		Deleebeeck, N.M.E., de Schamphelaere, K.A.C. and Janssen, C.R. (2008). A Novel method for predicting chronic bioavailability and toxicity to Daphnia magna in artificial and natural waters. Environemtnal Toxicology and Chemistry 27: 2097-2107.
Temperate	167	14		Freshwater	Daphnia magna	Arthropoda	Microinvertebrate	Heterotroph	<24h old neonate		Reproduction	Reproduction	EC10	21	d	Chronic		synthetic water pH 6.4	-	6.4	-	10	6.9	53.4	3.25	-	-	24 h	Y	23.3		Deleebeeck, N.M.E., de Schamphelaere, K.A.C. and Janssen, C.R. (2008). A Novel method for predicting chronic bioavailability and toxicity to Daphnia magna in artificial and natural waters. Environemtnal Toxicology and Chemistry 27: 2097-2107.
Temperate	167	15		Freshwater	Daphnia magna	Arthropoda	Microinvertebrate	Heterotroph	<24h old neonate		Reproduction	Reproduction	EC10	21	d	Chronic		synthetic water pH 7.0	-	6.97	-	10.1	6.88	53.5	11	-	-	24 h	Y	34.7		Deleebeeck, N.M.E., de Schamphelaere, K.A.C. and Janssen, C.R. (2008). A Novel method for predicting chronic bioavailability and toxicity to Daphnia magna in artificial and natural waters. Environemtnal Toxicology and Chemistry 27: 2097-2107.
Temperate	167	16		Freshwater	Daphnia magna	Arthropoda	Microinvertebrate	Heterotroph	<24h old neonate		Reproduction	Reproduction	EC10	21	d	Chronic		synthetic water pH 7.6	-	7.35	-	10	7.02	53.9	21.9	-	-	24 h	Y	32		Deleebeeck, N.M.E., de Schamphelaere, K.A.C. and Janssen, C.R. (2008). A Novel method for predicting chronic bioavailability and toxicity to Daphnia magna in artificial and natural waters. Environemtnal Toxicology and Chemistry 27: 2097-2107.
Temperate	167	17		Freshwater	Daphnia magna	Arthropoda	Microinvertebrate	Heterotroph	<24h old neonate		Reproduction	Reproduction	EC10	21	d	Chronic		synthetic water pH 7.6*	-	7.62	-	9.92	7.11	54	36.5	-	-	24 h	Y	25.6		Deleebeeck, N.M.E., de Schamphelaere, K.A.C. and Janssen, C.R. (2008). A Novel method for predicting chronic bioavailability and toxicity to Daphnia magna in artificial and natural waters. Environemtnal Toxicology and Chemistry 27: 2097-2107.
Temperate	167	18		Freshwater	Daphnia magna	Arthropoda	Microinvertebrate	Heterotroph	<24h old neonate		Reproduction	Reproduction	EC10	21	d	Chronic		synthetic water pH 8.2*	-	8.22	-	9.11	7.2	52.4	174	-	-	24 h	Y	16.9		Deleebeeck, N.M.E., de Schamphelaere, K.A.C. and Janssen, C.R. (2008). A Novel method for predicting chronic bioavailability and toxicity to Daphnia magna in artificial and natural waters. Environemtnal Toxicology and Chemistry 27: 2097-2107.
Temperate	167	19		Freshwater	Daphnia magna	Arthropoda	Microinvertebrate	Heterotroph	<24h old neonate	4.0 µg/L Ni in base water	Reproduction	Reproduction	EC10	21	d	Chronic		Filtered (0.45um) Ankeveen water	-	6.79	-	38.3	6.54	123	12.3	17.3	-	24 h	Y	256		Deleebeeck, N.M.E., de Schamphelaere, K.A.C. and Janssen, C.R. (2008). A Novel method for predicting chronic bioavailability and toxicity to Daphnia magna in artificial and natural waters. Environemtnal Toxicology and Chemistry 27: 2097-2107.
Temperate	167	20		Freshwater	Daphnia magna	Arthropoda	Microinvertebrate	Heterotroph	<24h old neonate	2.5 µg/L Ni in base water	Reproduction	Reproduction	EC10	21	d	Chronic		Filtered (0.45um) Bihain water	-	6.15	-	3.68	1.07	13.6	8.36	5.37	-	24 h	Y	32.7		Deleebeeck, N.M.E., de Schamphelaere, K.A.C. and Janssen, C.R. (2008). A Novel method for predicting chronic bioavailability and toxicity to Daphnia magna in artificial and natural waters. Environemtnal Toxicology and Chemistry 27: 2097-2107.
Temperate	167	21		Freshwater	Daphnia magna	Arthropoda	Microinvertebrate	Heterotroph	<24h old neonate	This EC10 value extrapolated, lowest conc was 60.1. Also 2.0 µg/L Ni in base water	Reproduction	Reproduction	EC10	21	d	Chronic		Filtered (0.45um) Brisy water	-	7.09	-	4.99	3.38	26.4	12.8	2.53	-	24 h	Y	52.3		Deleebeeck, N.M.E., de Schamphelaere, K.A.C. and Janssen, C.R. (2008). A Novel method for predicting chronic bioavailability and toxicity to Daphnia magna in artificial and natural waters. Environemtnal Toxicology and Chemistry 27: 2097-2107.
Temperate	167	22		Freshwater	Daphnia magna	Arthropoda	Microinvertebrate	Heterotroph	<24h old neonate	1.0 µg/L Ni in base water	Reproduction	Reproduction	EC10	21	d	Chronic		Filtered (0.45um) Markermeer water	-	8.09	-	52.7	14	189	127	7.49	-	24 h	Y	139		Deleebeeck, N.M.E., de Schamphelaere, K.A.C. and Janssen, C.R. (2008). A Novel method for predicting chronic bioavailability and toxicity to Daphnia magna in artificial and natural waters. Environemtnal Toxicology and Chemistry 27: 2097-2107.
Temperate	167	23		Freshwater	Daphnia magna	Arthropoda	Microinvertebrate	Heterotroph	<24h old neonate	Low reliability value. No CLs. And NOEC was <97.5. Also, 4 µg Ni/L in base water	Reproduction	Reproduction	EC10	21	d	Chronic		Filtered (0.45um) Regge water	-	7.71	-	60.1	7.96	183	161	9.87	-	24 h	Y	230		Deleebeeck, N.M.E., de Schamphelaere, K.A.C. and Janssen, C.R. (2008). A Novel method for predicting chronic bioavailability and toxicity to Daphnia magna in artificial and natural waters. Environemtnal Toxicology and Chemistry 27: 2097-2107.
Temperate	167	24		Freshwater	Daphnia magna	Arthropoda	Microinvertebrate	Heterotroph	<24h old neonate	6.0 µg/L Ni in base water	Reproduction	Reproduction	EC10	21	d	Chronic		Filtered (0.45um) Voyon water	-	8.02	-	37.1	7.13	122	122	4.17	-	24 h	Y	117		Deleebeeck, N.M.E., de Schamphelaere, K.A.C. and Janssen, C.R. (2008). A Novel method for predicting chronic bioavailability and toxicity to Daphnia magna in artificial and natural waters. Environemtnal Toxicology and Chemistry 27: 2097-2107.
Temperate	4-5	1		Freshwater	Daphnia magna	Arthropoda	Macroinvertebrate - crustacean	Heterotrophic	Neonate (<1 d)		Reproduction	Reproduction (number of juveniles per adult)	EC10	21	d	Chronic		modified M4-media	20	8.16 ± 0.07	–	60 (calculated)	U-eliable	–	–	–	–	1 d	Yes	109		Nys, C., Janssen, C/R., Van Sprang, P. and De Schamphelaere, K.A.C. (2016) The effect of pH on chronic aquatic nickel toxicity is dependent on the pH itself: Extending the chronic nickel bioavailability models. Environmental Toxicology and Chemistry, 35:1097–1106.
Temperate	4-6	2		Freshwater	Daphnia magna	Arthropoda	Macroinvertebrate - crustacean	Heterotrophic	Neonate (<1 d)		Reproduction	Reproduction (number of juveniles per adult)	EC10	21	d	Chronic		modified M4-media	20	8.67 ± 0.06	–	60 (calculated)	U-eliable	–	–	–	–	1 d	Yes	94		Nys, C., Janssen, C/R., Van Sprang, P. and De Schamphelaere, K.A.C. (2016) The effect of pH on chronic aquatic nickel toxicity is dependent on the pH itself: Extending the chronic nickel bioavailability models. Environmental Toxicology and Chemistry, 35:1097–1106.
Temperate	16-1	1		Freshwater	Daphnia magna	Arthropoda	Macroinvertebrate - crustacean	Heterotrophic	Neonate (<1 d)		Reproduction	Reproduction (number of juveniles per adult)	EC10	21	d	Chronic		modified M4 media	14.84 ± 0.44	7.5–7.8	–	57 ± 3	9.9 ± 0.6	182	–	4.56 ± 1.41 mg/L	9.73 ± 0.29	3 d	Yes	24.9		Pereira, C.M.S., Deruytter, D., Blust, R. and De Schamphelaere K.A.C. (2017) Effect of temperature on chronic toxicity of copper, zinc, and nickel to Daphnia magna Environmental Toxicology and Chemistry 36:1909–1916
Temperate	16-1	2		Freshwater	Daphnia magna	Arthropoda	Macroinvertebrate - crustacean	Heterotrophic	Neonate (<1 d)		Reproduction	Reproduction (number of juveniles per adult)	EC10	21	d	Chronic		modified M4 media	19.64 ± 0.55	7.4–7.7	–	62 ± 4	9.9 ± 0.6	182	–	4.56 ± 1.41 mg/L	9.08 ± 0.10	3 d	Yes	31.3		Pereira, C.M.S., Deruytter, D., Blust, R. and De Schamphelaere K.A.C. (2017) Effect of temperature on chronic toxicity of copper, zinc, and nickel to Daphnia magna Environmental Toxicology and Chemistry 36:1909–1916
Temperate	16-1	3		Freshwater	Daphnia magna	Arthropoda	Macroinvertebrate - crustacean	Heterotrophic	Neonate (<1 d)		Reproduction	Reproduction (number of juveniles per adult)	EC10	21	d	Chronic		modified M4 media	24.75 ± 0.25	7.4–7.7	–	62 ± 4	9.9 ± 0.6	182	–	4.56 ± 1.41 mg/L	8.47 ± 0.16	3 d	Yes	55.6		Pereira, C.M.S., Deruytter, D., Blust, R. and De Schamphelaere K.A.C. (2017) Effect of temperature on chronic toxicity of copper, zinc, and nickel to Daphnia magna Environmental Toxicology and Chemistry 36:1909–1916
Temperate	15-4	4		Freshwater	Daphnia magna	Arthropoda	Macroinvertebrate - crustacean	Heterotrophic	Neonate (<1 d)		Reproduction	Reproduction (number of juveniles per adult)	EC10	3 broods	NA	Chronic		modified M4 media	19.9 ± 0.5	8.0 ± 0.1	–	62 ± 4	9.2 ± 0.7	193	–	3.5 ± 0.2 mg/L	8.9	3 d	Yes	24.4		Pereira, C.M.S., Everaert, G., Blust, R. and De Schamphelaere K.A.C. (2018) Multigenerational effects of nickel on Daphnia magna depend on temperature and the magnitude of the effect in the first generation. Environmental Toxicology and Chemistry 37:1877–1888
Temperate	15-5	5		Freshwater	Daphnia magna	Arthropoda	Macroinvertebrate - crustacean	Heterotrophic	Neonate (<1 d)		Reproduction	Reproduction (number of juveniles per adult)	EC10	3 broods	NA	Chronic		modified M4 media	24.8 ± 0.6	8.0 ± 0.1	–	62 ± 4	9.2 ± 0.7	193	–	3.5 ± 0.2 mg/L	8.9	3 d	Yes	98.5		Pereira, C.M.S., Everaert, G., Blust, R. and De Schamphelaere K.A.C. (2018) Multigenerational effects of nickel on Daphnia magna depend on temperature and the magnitude of the effect in the first generation. Environmental Toxicology and Chemistry 37:1877–1888
Temperate	15-2	2		Freshwater	Daphnia magna	Arthropoda	Macroinvertebrate - crustacean	Heterotrophic	Neonate (<1 d)		Reproduction	Reproduction (number of juveniles per adult, 5 broods)	EC10	5 broods	NA	Chronic		modified M4 media	19.9 ± 0.5	8.0 ± 0.1	–	62 ± 4	9.2 ± 0.7	193	–	3.5 ± 0.2 mg/L	8.9	3 d	Yes	18.8		Pereira, C.M.S., Everaert, G., Blust, R. and De Schamphelaere K.A.C. (2018) Multigenerational effects of nickel on Daphnia magna depend on temperature and the magnitude of the effect in the first generation. Environmental Toxicology and Chemistry 37:1877–1888
Temperate	15-3	3		Freshwater	Daphnia magna	Arthropoda	Macroinvertebrate - crustacean	Heterotrophic	Neonate (<1 d)		Reproduction	Reproduction (number of juveniles per adult, 5 broods)	EC10	5 broods	NA	Chronic		modified M4 media	24.8 ± 0.6	8.0 ± 0.1	–	62 ± 4	9.2 ± 0.7	193	–	3.5 ± 0.2 mg/L	8.9	3 d	Yes	93.3		Pereira, C.M.S., Everaert, G., Blust, R. and De Schamphelaere K.A.C. (2018) Multigenerational effects of nickel on Daphnia magna depend on temperature and the magnitude of the effect in the first generation. Environmental Toxicology and Chemistry 37:1877–1888
Temperate	10-1	1		Freshwater	Daphnia magna	Arthropoda	Macroinvertebrate - crustacean	Heterotrophic	Neonate (<1 d)		Reproduction	Reproduction (number of juveniles per adult)	NOEC	21	d	Chronic		artificial software	25	8.0 ± 0.2	–	80 (calculated)	12 (calculated)	–	–	–	–	–	Yes	90		Kuhn, R.., Pattard, M., Pernak, K-D. and Winter, A. (1989) Results of the harmful effects of water pollutants to Daphnia magna in the 21 day reproductive test. Water Research, 23:510-510
Temperate	17-1	1		Freshwater	Daphnia magna	Arthropoda	Macroinvertebrate - crustacean	Heterotrophic	Neonates (24-44 h)	multi-generational test	Reproduction	Reproduction (number of juveniles per adult)	NOEC	42	d	Chronic		Lake water (0.4 um filtered)	20.5 ± 0.5	7.7–7.9	–	–	–	62–76	19–21	–	–	–	Yes	40		Munzinger, A. (1990) Effects of nickel on Daphnia magna during chronic exposure and alterations in the toxicity to generations pre-exposed to nickel. Water Research 24:845–852
Temperate	15-1	1		Freshwater	Daphnia magna	Arthropoda	Macroinvertebrate - crustacean	Heterotrophic	Neonate (<1 d)	This was originally in the database as a NOEC but there was no actual value given for the EC10 (or EC20) in the publication. A more reliable value was the EC50 for 5 broods, F0 generation	Reproduction	Reproduction (number of juveniles per adult, 5 broods)	EC50	5 broods	NA	Chronic		modified M4 media	14.7 ± 0.8	8.0 ± 0.1	–	62 ± 4	9.2 ± 0.7	193	–	3.5 ± 0.2 mg/L	8.9	3 d	Yes	17.3		Pereira, C.M.S., Everaert, G., Blust, R. and De Schamphelaere K.A.C. (2018) Multigenerational effects of nickel on Daphnia magna depend on temperature and the magnitude of the effect in the first generation. Environmental Toxicology and Chemistry 37:1877–1888
Temperate	173	1		Freshwater	Daphnia magna	Arthropoda	Microinvertebrate	Heterotroph	<24 h old neonate	acceptability criteria not stated or inferred.	Survival	Survival	LC50	21	d	Chronic		Lake Ijssel water filtered (25 µm) and uv treated	20	8.1	-	-	-	225	-	-	-	-	Y	360		Ensernik, E.L., Maas-Diepevee, J.L. and Van Leeuwen, C.J. (1991). Combined effects of metals; an ecotoxicological evaluation. Water Research 25: 679-687.
Tropical	154	1		Freshwater	Desmodesmus sp	Chlorophyta	Microalgae	Phototroph	exponentially growing cells		Growth rate	Growth rate (cell division)	EC10	3	d	Chronic		Synthetic water	25	7.3	-	- but measured and possibly available from authors (NiPERA funded work)	- but measured and possibly available from authors (NiPERA funded work)	16.3	-	-	-	24 h	Y	86.8		Deleebeeck, N.M.E. De Laender, F., Chepurnov, V.A., Vyerman, W., Janseen, C.R. De Schamphelaere, K.A.C. (2009). A single bioavailability model can accurately predict Ni toxicity to green microalgae in soft and hard surface waters. Water Research 43:1935-1947.
Tropical	154	2		Freshwater	Desmodesmus sp	Chlorophyta	Microalgae	Phototroph	exponentially growing cells		Growth rate	Growth rate (cell division)	EC10	3	d	Chronic		Synthetic water	25	7.3	-	- but measured and possibly available from authors (NiPERA funded work)	- but measured and possibly available from authors (NiPERA funded work)	16.3	-	-	-	24 h	Y	67.7		Deleebeeck, N.M.E. De Laender, F., Chepurnov, V.A., Vyerman, W., Janseen, C.R. De Schamphelaere, K.A.C. (2009). A single bioavailability model can accurately predict Ni toxicity to green microalgae in soft and hard surface waters. Water Research 43:1935-1947.
Tropical	154	5		Freshwater	Desmodesmus sp	Chlorophyta	Microalgae	Phototroph	exponentially growing cells		Growth rate	Growth rate (cell division)	EC10	3	d	Chronic		Synthetic water	25	7.33	-	- but measured and possibly available from authors (NiPERA funded work)	- but measured and possibly available from authors (NiPERA funded work)	43.4	-	-	-	24 h	Y	98		Deleebeeck, N.M.E. De Laender, F., Chepurnov, V.A., Vyerman, W., Janseen, C.R. De Schamphelaere, K.A.C. (2009). A single bioavailability model can accurately predict Ni toxicity to green microalgae in soft and hard surface waters. Water Research 43:1935-1947.
Tropical	154	6		Freshwater	Desmodesmus sp	Chlorophyta	Microalgae	Phototroph	exponentially growing cells		Growth rate	Growth rate (cell division)	EC10	3	d	Chronic		Synthetic water	25	7.33	-	- but measured and possibly available from authors (NiPERA funded work)	- but measured and possibly available from authors (NiPERA funded work)	43.4	-	-	-	24 h	Y	67.7		Deleebeeck, N.M.E. De Laender, F., Chepurnov, V.A., Vyerman, W., Janseen, C.R. De Schamphelaere, K.A.C. (2009). A single bioavailability model can accurately predict Ni toxicity to green microalgae in soft and hard surface waters. Water Research 43:1935-1947.
Tropical	154	45		Freshwater	Desmodesmus spinosus	Chlorophyta	Microalgae	Phototroph	exponentially growing cells		Growth rate	Growth rate (cell division)	EC10	3	d	Chronic		Synthetic water	25	7.35	-	- but measured and possibly available from authors (NiPERA funded work)	- but measured and possibly available from authors (NiPERA funded work)	6.25	-	-	-	24 h	Y	5.5		Deleebeeck, N.M.E. De Laender, F., Chepurnov, V.A., Vyerman, W., Janseen, C.R. De Schamphelaere, K.A.C. (2009). A single bioavailability model can accurately predict Ni toxicity to green microalgae in soft and hard surface waters. Water Research 43:1935-1947.
Tropical	154	47		Freshwater	Desmodesmus spinosus	Chlorophyta	Microalgae	Phototroph	exponentially growing cells		Growth rate	Growth rate (cell division)	EC10	3	d	Chronic		Synthetic water	25	7.35	-	- but measured and possibly available from authors (NiPERA funded work)	- but measured and possibly available from authors (NiPERA funded work)	16.3	-	-	-	24 h	Y	28.9		Deleebeeck, N.M.E. De Laender, F., Chepurnov, V.A., Vyerman, W., Janseen, C.R. De Schamphelaere, K.A.C. (2009). A single bioavailability model can accurately predict Ni toxicity to green microalgae in soft and hard surface waters. Water Research 43:1935-1947.
Temperate	174	26		Freshwater	Hyallela azteca	Arthropoda	Macroinvertebrate	Heterotroph	7-8d old	Additional data for other ions in paper	Survival	Survival	NOEC	14	d	Chronic		natural spring water (hardness 91-98 mg/L)	23	8.0-8.3	-	14	2	91	70	1.4 (with food)	7.2-8.3 mg/L	24 h	Y	29		Keithly, J. Brooker, J.A., DeForest, D.K., Wu, B.K. and Brix, K.V. (2004). Acute and chronic toxic ity of nickel to a cladoceran (Ceriodaphnia dubia) and an amphipod (Hyallela azteca). Environmental Toxicology and Chemistry 23: 691-696.
Tropical	165	11		Freshwater	Hydra viridissima	Cnidaria	Microinvertebrate	Heterotroph	asexually reproducing (budding) hydriods		population growth	population growth (yield)	EC10	4	d	Chronic		Collected water sample (Tea tree)	27 ± 2	7.3	-	2.1	4.7	25	-	10	-	-	Y	210		Peters, A. Merrington, G. Kosmala-Grzechnik, S. (2014). Parameterisation of Biotic Ligand Models for nickel to Australian Test Species. Wca environment Project Number P0313-12-13, 41 pp.
Tropical	165	12		Freshwater	Hydra viridissima	Cnidaria	Microinvertebrate	Heterotroph	asexually reproducing (budding) hydriods		population growth	population growth (yield)	EC10	4	d	Chronic		Collected water sample (Woronora)	27 ± 2	7.2	-	2.5	3.5	21	-	4	-	-	Y	175		Peters, A. Merrington, G. Kosmala-Grzechnik, S. (2014). Parameterisation of Biotic Ligand Models for nickel to Australian Test Species. Wca environment Project Number P0313-12-13, 41 pp.
Tropical	165	13		Freshwater	Hydra viridissima	Cnidaria	Microinvertebrate	Heterotroph	asexually reproducing (budding) hydriods		population growth	population growth (yield)	EC10	4	d	Chronic		Collected water sample (Peechelba)	27 ± 2	8.2	-	3.1	2.9	20	-	0.5	-	-	Y	35		Peters, A. Merrington, G. Kosmala-Grzechnik, S. (2014). Parameterisation of Biotic Ligand Models for nickel to Australian Test Species. Wca environment Project Number P0313-12-13, 41 pp.
Tropical	165	14		Freshwater	Hydra viridissima	Cnidaria	Microinvertebrate	Heterotroph	asexually reproducing (budding) hydriods		population growth	population growth (yield)	EC10	4	d	Chronic		Collected water sample (Wellington)	27 ± 2	7.9	-	11	7.4	58	-	5	-	-	Y	55		Peters, A. Merrington, G. Kosmala-Grzechnik, S. (2014). Parameterisation of Biotic Ligand Models for nickel to Australian Test Species. Wca environment Project Number P0313-12-13, 41 pp.
Tropical	165	15		Freshwater	Hydra viridissima	Cnidaria	Microinvertebrate	Heterotroph	asexually reproducing (budding) hydriods		population growth	population growth (yield)	EC10	4	d	Chronic		Collected water sample (Magela Ck)	27 ± 2	6.4	-	0.25	0.25	1.7	-	3	-	-	Y	32		Peters, A. Merrington, G. Kosmala-Grzechnik, S. (2014). Parameterisation of Biotic Ligand Models for nickel to Australian Test Species. Wca environment Project Number P0313-12-13, 41 pp.
Tropical	176	1		Freshwater	Hydra viridissima	Cnidaria	Microinvertebrate	Heterotroph	asexually reproducing (budding) hydriods		population growth	population growth (yield)	EC10	4	d	Chronic		Synthetic Magela Creek Water (SMCW)	27	6.5	-	0.05	0.2	1.1	-	-	-	-	Y	4		Peters A and Merrington G (2015) Nickel toxicity to Hydra viridissima in soft waters. Report by wca environment Ltd. Project PO-439 Oxfordshire, United Kingdom.
Tropical	176	2		Freshwater	Hydra viridissima	Cnidaria	Microinvertebrate	Heterotroph	asexually reproducing (budding) hydriods		population growth	population growth (yield)	EC10	4	d	Chronic		Synthetic Magela Creek Water (SMCW)	27	6.5	-	0.3	0.2	1.3	-	-	-	-	Y	7		Peters A and Merrington G (2015) Nickel toxicity to Hydra viridissima in soft waters. Report by wca environment Ltd. Project PO-439 Oxfordshire, United Kingdom.
Tropical	176	3		Freshwater	Hydra viridissima	Cnidaria	Microinvertebrate	Heterotroph	asexually reproducing (budding) hydriods		population growth	population growth (yield)	EC10	4	d	Chronic		Synthetic Magela Creek Water (SMCW)	27	6.5	-	0.3	0.5	2.9	-	-	-	-	Y	23		Peters A and Merrington G (2015) Nickel toxicity to Hydra viridissima in soft waters. Report by wca environment Ltd. Project PO-439 Oxfordshire, United Kingdom.
Tropical	176	4		Freshwater	Hydra viridissima	Cnidaria	Microinvertebrate	Heterotroph	asexually reproducing (budding) hydriods		population growth	population growth (yield)	EC10	4	d	Chronic		Synthetic Magela Creek Water (SMCW)	27	6.5	-	1	0.5	4.6	-	-	-	-	Y	11		Peters A and Merrington G (2015) Nickel toxicity to Hydra viridissima in soft waters. Report by wca environment Ltd. Project PO-439 Oxfordshire, United Kingdom.
Tropical	176	5		Freshwater	Hydra viridissima	Cnidaria	Microinvertebrate	Heterotroph	asexually reproducing (budding) hydriods		population growth	population growth (yield)	EC10	4	d	Chronic		Synthetic Magela Creek Water (SMCW)	27	6.5	-	0.9	1.2	7.2	-	-	-	-	Y	32		Peters A and Merrington G (2015) Nickel toxicity to Hydra viridissima in soft waters. Report by wca environment Ltd. Project PO-439 Oxfordshire, United Kingdom.
Tropical	176	6		Freshwater	Hydra viridissima	Cnidaria	Microinvertebrate	Heterotroph	asexually reproducing (budding) hydriods		population growth	population growth (yield)	EC10	4	d	Chronic		Synthetic Magela Creek Water (SMCW)	27	6.5	-	3.4	3.1	21	-	-	-	-	Y	28		Peters A and Merrington G (2015) Nickel toxicity to Hydra viridissima in soft waters. Report by wca environment Ltd. Project PO-439 Oxfordshire, United Kingdom.
Tropical	176	7		Freshwater	Hydra viridissima	Cnidaria	Microinvertebrate	Heterotroph	asexually reproducing (budding) hydriods		population growth	population growth (yield)	EC10	4	d	Chronic		Synthetic Magela Creek Water (SMCW)	27	6.5	-	5	1.4	18	-	-	-	-	Y	86		Peters A and Merrington G (2015) Nickel toxicity to Hydra viridissima in soft waters. Report by wca environment Ltd. Project PO-439 Oxfordshire, United Kingdom.
Tropical	176	8		Freshwater	Hydra viridissima	Cnidaria	Microinvertebrate	Heterotroph	asexually reproducing (budding) hydriods		population growth	population growth (yield)	EC10	4	d	Chronic		Synthetic Magela Creek Water (SMCW)	27	6.5	-	10	7	55	-	-	-	-	Y	45		Peters A and Merrington G (2015) Nickel toxicity to Hydra viridissima in soft waters. Report by wca environment Ltd. Project PO-439 Oxfordshire, United Kingdom.
Temperate	9-1	1		Freshwater	Juga plicifera	Mollusca	Macroinvertebrate (snail)	Heterotrophic	Adult (mature)		Survival	Survival	NOEL	21	d	Chronic		Well water	15 ± 1	7.1	–	-	-	59	50	–	–	–	Yes (total)	124		Nebeker, A.V., Stinchfield, A., Savonen, C. and Chapman, G.A. (1986) Effects of copper, nickel and zinc on three species of Oregon freshwater snails. Environmental Toxicology and Chemsistry, 5:807–811.
Tropical	165	6		Freshwater	Lemna aequinoctialis	Tracheophyta	Macrophyte	Phototroph	6 fronds		Growth	growth (yield - total number of fronds)	EC10	4	d	Chronic		Collected water sample (Tea tree)	29 ± 2	7.3	-	2.1	4.7	25	-	10	-	-	Y	151		Peters, A. Merrington, G. Kosmala-Grzechnik, S. (2014). Parameterisation of Biotic Ligand Models for nickel to Australian Test Species. Wca environment Project Number P0313-12-13, 41 pp.
Tropical	165	7		Freshwater	Lemna aequinoctialis	Tracheophyta	Macrophyte	Phototroph	6 fronds		Growth	growth (yield - total number of fronds)	EC10	4	d	Chronic		Collected water sample (Woronora)	29 ± 2	7.2	-	2.5	3.5	21	-	4	-	-	Y	13		Peters, A. Merrington, G. Kosmala-Grzechnik, S. (2014). Parameterisation of Biotic Ligand Models for nickel to Australian Test Species. Wca environment Project Number P0313-12-13, 41 pp.
Tropical	165	8		Freshwater	Lemna aequinoctialis	Tracheophyta	Macrophyte	Phototroph	6 fronds		Growth	growth (yield - total number of fronds)	EC10	4	d	Chronic		Collected water sample (Peechelba)	29 ± 2	8.2	-	3.1	2.9	20	-	0.5	-	-	Y	3.5		Peters, A. Merrington, G. Kosmala-Grzechnik, S. (2014). Parameterisation of Biotic Ligand Models for nickel to Australian Test Species. Wca environment Project Number P0313-12-13, 41 pp.
Tropical	165	9		Freshwater	Lemna aequinoctialis	Tracheophyta	Macrophyte	Phototroph	6 fronds		Growth	growth (yield - total number of fronds)	EC10	4	d	Chronic		Collected water sample (Wellington)	29 ± 2	7.9	-	11	7.4	58	-	5	-	-	Y	6.4		Peters, A. Merrington, G. Kosmala-Grzechnik, S. (2014). Parameterisation of Biotic Ligand Models for nickel to Australian Test Species. Wca environment Project Number P0313-12-13, 41 pp.
Tropical	165	10		Freshwater	Lemna aequinoctialis	Tracheophyta	Macrophyte	Phototroph	6 fronds		Growth	growth (yield - total number of fronds)	EC10	4	d	Chronic		Collected water sample (Magela Ck)	29 ± 2	6.4	-	0.25	0.25	1.7	-	3	-	-	Y	58		Peters, A. Merrington, G. Kosmala-Grzechnik, S. (2014). Parameterisation of Biotic Ligand Models for nickel to Australian Test Species. Wca environment Project Number P0313-12-13, 41 pp.
Tropical	150	5		Freshwater	Lemna minor	Tracheophyta	Macrophyte	Phototroph	3- and 4-frond colonies	Chlorophyll and caratenoid based endpoints also available, but not ecologically relevant endpoints according to Warne et al, so not listed here	Biomass	Biomass (fresh weight)	EC10	7	d	Chronic		modified Steinberg medium	25	-	-	-	-	-	-	-	-	-	N	1.1		Appenroth K.-J., Krech, K., Keresztes, A., Fischer, W., Koloczek, H. (2010). Effects of nickel on the chloroplasts of the duckweeds Spirodela polyrhiza and Lemna minor and their possible use in biomonitoring and phytoremediation. Chemosphere 78: 216-223.
Tropical	162	46		Freshwater	Lemna minor	Tracheophyta	Macrophyte	Phototroph	3-frond colonies		Growth rate	growth rate (root length)	EC10	7	d	Chronic		Calapooia river water	25 ± 1	8.3	-	46	21	212	200	0.69	-	18 h	Y	7.5		Schlekat, C. E., Genderen, E. V., De Schamphelaerem K. A. C., Antunes, P. M. C., Rogevich, E. C., and Stubblefield, W. A. (2010) Cross-species extrpolation of chronic nickel Biotic Ligand Models. Science of the Total Environment 408, 6148-6157.
Tropical	162	48		Freshwater	Lemna minor	Tracheophyta	Macrophyte	Phototroph	3-frond colonies		Growth rate	growth rate (root length)	EC10	7	d	Chronic		S. Platte River water	25 ± 1	8	-	71	17	256	160	7.1	-	18 h	Y	73.9		Schlekat, C. E., Genderen, E. V., De Schamphelaerem K. A. C., Antunes, P. M. C., Rogevich, E. C., and Stubblefield, W. A. (2010) Cross-species extrpolation of chronic nickel Biotic Ligand Models. Science of the Total Environment 408, 6148-6157.
Tropical	162	50		Freshwater	Lemna minor	Tracheophyta	Macrophyte	Phototroph	3-frond colonies		Growth rate	growth rate (root length)	EC10	7	d	Chronic		S. Platte River water (pH amended)	25 ± 1	6.9	-	72	17	256	16	7	-	18 h	Y	435.3		Schlekat, C. E., Genderen, E. V., De Schamphelaerem K. A. C., Antunes, P. M. C., Rogevich, E. C., and Stubblefield, W. A. (2010) Cross-species extrpolation of chronic nickel Biotic Ligand Models. Science of the Total Environment 408, 6148-6157.
Tropical	162	52		Freshwater	Lemna minor	Tracheophyta	Macrophyte	Phototroph	3-frond colonies		Growth rate	growth rate (root length)	EC10	7	d	Chronic		S. Santiam River water	25 ± 1	7.7	-	3.4	0.81	16	24	0.94	-	18 h	Y	8.2		Schlekat, C. E., Genderen, E. V., De Schamphelaerem K. A. C., Antunes, P. M. C., Rogevich, E. C., and Stubblefield, W. A. (2010) Cross-species extrpolation of chronic nickel Biotic Ligand Models. Science of the Total Environment 408, 6148-6157.
Tropical	162	54		Freshwater	Lemna minor	Tracheophyta	Macrophyte	Phototroph	3-frond colonies		Growth rate	growth rate (root length)	EC10	7	d	Chronic		Zollner Creek water	25 ± 1	7.6	-	32	11	136	28	7.1	-	18 h	Y	36		Schlekat, C. E., Genderen, E. V., De Schamphelaerem K. A. C., Antunes, P. M. C., Rogevich, E. C., and Stubblefield, W. A. (2010) Cross-species extrpolation of chronic nickel Biotic Ligand Models. Science of the Total Environment 408, 6148-6157.
Tropical	162	56		Freshwater	Lemna minor	Tracheophyta	Macrophyte	Phototroph	3-frond colonies		Growth rate	growth rate (root length)	EC10	7	d	Chronic		APHA	25 ± 1	8	-	67 (calculated from paper)	10 (calculated from paper)	-	-	1 (DOC, measurement not stated, but 1 mg/L Suannee River DOC added)	-	18 h	Y	3.9		Schlekat, C. E., Genderen, E. V., De Schamphelaerem K. A. C., Antunes, P. M. C., Rogevich, E. C., and Stubblefield, W. A. (2010) Cross-species extrpolation of chronic nickel Biotic Ligand Models. Science of the Total Environment 408, 6148-6157.
Tropical	150	4		Freshwater	Lemna minor	Tracheophyta	Macrophyte	Phototroph	3- and 4-frond colonies	Chlorophyll and caratenoid based endpoints also available, but not ecologically relevant endpoints according to Warne et al, so not listed here	Growth rate	Growth rate (frond number)	EC10	7	d	Chronic		modified Steinberg medium	25	-	-	-	-	-	-	-	-	-	N	0.58		Appenroth K.-J., Krech, K., Keresztes, A., Fischer, W., Koloczek, H. (2010). Effects of nickel on the chloroplasts of the duckweeds Spirodela polyrhiza and Lemna minor and their possible use in biomonitoring and phytoremediation. Chemosphere 78: 216-223.
Tropical	4-3	1		Freshwater	Lemna minor	Streptophyta	Macrophyte	Phototroph	NA		Growth rate	Growth rate (frond number)	EC10	7	d	Chronic		modified OECD	25	8.21 ± 0.15	–	60 (calculated)	Ureliable	–	–	45 µg/L	–	1 d	Yes	28		Nys, C., Janssen, C/R., Van Sprang, P. and De Schamphelaere, K.A.C. (2016) The effect of pH on chronic aquatic nickel toxicity is dependent on the pH itself: Extending the chronic nickel bioavailability models. Environmental Toxicology and Chemistry, 35:1097–1106.
Tropical	4-4	2		Freshwater	Lemna minor	Streptophyta	Macrophyte	Phototroph	NA		Growth rate	Growth rate (frond number)	EC10	7	d	Chronic		modified OECD	25	8.68 ± 0.07	–	60 (calculated)	Ureliable	–	–	45 µg/L	–	1 d	Yes	28		Nys, C., Janssen, C/R., Van Sprang, P. and De Schamphelaere, K.A.C. (2016) The effect of pH on chronic aquatic nickel toxicity is dependent on the pH itself: Extending the chronic nickel bioavailability models. Environmental Toxicology and Chemistry, 35:1097–1106.
Temperate	162	1		Freshwater	Lymnaea stagnalis	Mollusca	macroinvertebrate	Heterotroph	<24h old		growth	Growth (wet weight)	EC10	30	d	Chronic		Calapooia river water	25 ± 2	8	-	46	21	212	200	0.69	-	18 h	Y	1.1		Schlekat, C. E., Genderen, E. V., De Schamphelaerem K. A. C., Antunes, P. M. C., Rogevich, E. C., and Stubblefield, W. A. (2010) Cross-species extrpolation of chronic nickel Biotic Ligand Models. Science of the Total Environment 408, 6148-6157.
Temperate	162	3		Freshwater	Lymnaea stagnalis	Mollusca	macroinvertebrate	Heterotroph	<24h old		growth	Growth (wet weight)	EC10	30	d	Chronic		S. Platte River water	25 ± 2	7.6	-	71	17	256	160	7.1	-	18 h	Y	19.5		Schlekat, C. E., Genderen, E. V., De Schamphelaerem K. A. C., Antunes, P. M. C., Rogevich, E. C., and Stubblefield, W. A. (2010) Cross-species extrpolation of chronic nickel Biotic Ligand Models. Science of the Total Environment 408, 6148-6157.
Temperate	162	5		Freshwater	Lymnaea stagnalis	Mollusca	macroinvertebrate	Heterotroph	<24h old		growth	Growth (wet weight)	EC10	30	d	Chronic		S. Platte River water (pH amended)	25 ± 2	7	-	72	17	256	16	7	-	18 h	Y	7		Schlekat, C. E., Genderen, E. V., De Schamphelaerem K. A. C., Antunes, P. M. C., Rogevich, E. C., and Stubblefield, W. A. (2010) Cross-species extrpolation of chronic nickel Biotic Ligand Models. Science of the Total Environment 408, 6148-6157.
Temperate	162	7		Freshwater	Lymnaea stagnalis	Mollusca	macroinvertebrate	Heterotroph	<24h old		growth	Growth (wet weight)	EC10	30	d	Chronic		S. Santiam River water	25 ± 2	7.3	-	3.4	0.81	16	24	0.94	-	18 h	Y	1.4		Schlekat, C. E., Genderen, E. V., De Schamphelaerem K. A. C., Antunes, P. M. C., Rogevich, E. C., and Stubblefield, W. A. (2010) Cross-species extrpolation of chronic nickel Biotic Ligand Models. Science of the Total Environment 408, 6148-6157.
Temperate	162	9		Freshwater	Lymnaea stagnalis	Mollusca	macroinvertebrate	Heterotroph	<24h old		growth	Growth (wet weight)	EC10	30	d	Chronic		Zollner Creek water	25 ± 2	7.5	-	32	11	136	28	7.1	-	18 h	Y	1.3		Schlekat, C. E., Genderen, E. V., De Schamphelaerem K. A. C., Antunes, P. M. C., Rogevich, E. C., and Stubblefield, W. A. (2010) Cross-species extrpolation of chronic nickel Biotic Ligand Models. Science of the Total Environment 408, 6148-6157.
Temperate	161	1		Freshwater	Lymnaea stagnalis	Mollusca	macroinvertebrate	Heterotroph	7-8d juvenile		growth	growth (increase in body mass)	NOEC	21-24	d	Chronic		Dechlorinated City of Miami tap water	25 ± 1	7.8	-	20.4	2.19	60	-	4	-	24 h	Y	1.3		Niyogi, S., Brix, K. V., Grosell, M. (2014) Effects of chronic waterborne nickel exposure on growth, ion homeostasis, acid - base balance, and nickel uptake in the fresh water pulmonate snail, Lymnaea stagnalis, Aquatic Toxicology, 150, 36-44
Temperate	4-9	1		Freshwater	Lymnaea stagnalis	Mollusca	Macroinvertebrate	Heterotrophic	2-3 days old		Growth rate	Growth rate (shell length)	EC10	28	d	Chronic		artificial soft/hardwater	20	8.11 ± 0.04	–	60 (calculated)	Unreliable	–	–	–	–	1 d	Yes	19		Nys, C., Janssen, C/R., Van Sprang, P. and De Schamphelaere, K.A.C. (2016) The effect of pH on chronic aquatic nickel toxicity is dependent on the pH itself: Extending the chronic nickel bioavailability models. Environmental Toxicology and Chemistry, 35:1097–1106.
Temperate	4-10	2		Freshwater	Lymnaea stagnalis	Mollusca	Macroinvertebrate	Heterotrophic	2-3 days old		Growth rate	Growth rate (shell length)	EC10	28	d	Chronic		artificial soft/hardwater	20	8.64 ± 0.07	–	60 (calculated)	Unreliable	–	–	–	–	1 d	Yes	4.6		Nys, C., Janssen, C/R., Van Sprang, P. and De Schamphelaere, K.A.C. (2016) The effect of pH on chronic aquatic nickel toxicity is dependent on the pH itself: Extending the chronic nickel bioavailability models. Environmental Toxicology and Chemistry, 35:1097–1106.
Tropical	177-1	177		Freshwater	Melanotaenia splendida splendida	Chordata	Fish	Heterotrophic	Embryo		Embryo hatching success/imbalance	Embryo hatching success/imbalance	EC10	12	d	Chronic		Woronora River water	20	7.1-7.4	124-127	2.5	3.5	21	–	4	100-108% saturation	-	Yes dissolved	30		Ecotox Services Australia. 2014. Toxicity of Nickel Under Varying Physico-chemical Conditions. Prepared for Nickel Producers Environmental Research Association (NiPERA). Test Report. May 2014.
Tropical	177-2	177		Freshwater	Melanotaenia splendida splendida	Chordata	Fish	Heterotrophic	Embryo		Embryo hatching success/imbalance	Embryo hatching success/imbalance	EC10	12	d	Chronic		Magela Creek	25 ± 2	6.3	12-13	<0.5	<0.5	-		3	100-103% saturation	-	Yes dissolved	10		Ecotox Services Australia. 2014. Toxicity of Nickel Under Varying Physico-chemical Conditions. Prepared for Nickel Producers Environmental Research Association (NiPERA). Test Report. May 2014.
Tropical	177-3	177		Freshwater	Melanotaenia splendida splendida	Chordata	Fish	Heterotrophic	Embryo		Embryo hatching success/imbalance	Embryo hatching success/imbalance	EC10	12	d	Chronic		Peechalba River	25 ± 2	7.9-8.10	230-247	3.1	2.9	20		<1	98-114% saturation	-	Yes dissolved	30		Ecotox Services Australia. 2014. Toxicity of Nickel Under Varying Physico-chemical Conditions. Prepared for Nickel Producers Environmental Research Association (NiPERA). Test Report. May 2014.
Tropical	177-4	177		Freshwater	Melanotaenia splendida splendida	Chordata	Fish	Heterotrophic	Embryo		Embryo hatching success/imbalance	Embryo hatching success/imbalance	EC10	13	d	Chronic		Wellington River	25 ± 2	7.7-7.9	295-301	11	7.4	58		5	105-111% saturation	-	Yes dissolved	77		Ecotox Services Australia. 2014. Toxicity of Nickel Under Varying Physico-chemical Conditions. Prepared for Nickel Producers Environmental Research Association (NiPERA). Test Report. May 2014.
Tropical	177-5	177		Freshwater	Melanotaenia splendida splendida	Chordata	Fish	Heterotrophic	Embryo		Embryo hatching success/imbalance	Embryo hatching success/imbalance	EC10	12	d	Chronic		Tea Tree River	25 ± 2	6.9-7.2	238-240	2.1	4.7	25		10	111-113% saturation	-	Yes dissolved	35		Ecotox Services Australia. 2014. Toxicity of Nickel Under Varying Physico-chemical Conditions. Prepared for Nickel Producers Environmental Research Association (NiPERA). Test Report. May 2014.
Tropical	164	1		Freshwater	Mesocyclops pehpeinsis	Arthropoda	Microinvertebrate	Heterotroph	<12h nauplii	No acceptability criteria stated, but control responses provided (83-97% survival) but no acceptable level of larval development for controls.	larval development	larval development (to first copepodite instar)	EC50	9	d	Chronic		moderately hard APHA (1995) water	25	-	-	-	-	-	-	-	-	-	N	410		Wong, C.K. and Pak, A.P. (2004). Acute and subchronic toxicity of the Heavy metals copper, chromium, nickel, and zinc, individually and in mixture, to the freshwater copepod Mesocyclops pehpeinsis, Bull. Environ. Contam. Toxicol, 73:190-196.
Tropical	163	1		Freshwater	Moina macrocopa	Arthropoda	Microinvertebrate	Heterotroph	<24h neonates		survival	survival	NOEC	15-17	d	Chronic		Aged tap water	25	6.5-7.0	-	-	-	-	-	-	-	-	Y	250		Wong, C.K., Wong, P.K., Tao, H. (1991). Toxicity of nickel and nickel electroplating water to the freshwater cladoceran Moina macrocopa. Bull. Environ. Contam. Toxicol. 47:448-454.
Tropical	175	2		Freshwater	Monoraphidium arcuatum	Chlorophyta	Microalgae	Phototroph	exponentially growing cells		Growth rate	Growth rate (cell division)	EC10	3	d	Chronic		Synthetic water	27	7.8	349	15 (calculated from provided recipe)	12 (calculated from provided recipe)	80-90	60-70	<0.5	97	None	Y	52		McKnight et al 2018 (unpublished data)
Tropical	175	3		Freshwater	Monoraphidium arcuatum (multi sp assay)	Chlorophyta	Microalgae	Phototroph	exponentially growing cells		Growth rate	Growth rate (cell division)	EC10	3	d	Chronic		Synthetic water	27	7.5	415	17 (calculated from provided recipe)	15 (calculated from provided recipe)	100-120	-	<0.5	90	None	Y	305		McKnight et al 2018 (unpublished data)
Tropical	175	4		Freshwater	Nannochloropsis like sp (multi sp assay)	Ochrophyta	Microalgae	Phototroph	exponentially growing cells		Growth rate	Growth rate (cell division)	EC10	3	d	Chronic		Synthetic water	27	7.5	415	17 (calculated from provided recipe)	15 (calculated from provided recipe)	100-120	-	<0.5	90	None	Y	20		McKnight et al 2018 (unpublished data)
Temperate	14-1	1		Freshwater	Navicula pelliculosa	Bacillariophyta	Microalga	Phototroph	5 days		Growth rate	Growth rate (fluorescence)	EC10	3	d	Chronic		OECD medium (with modifications including times x metal concentraitons, MOPs, EDTA, silicate)	21	7	–	9.8 calculated	5.8 calculated	48	–		–	–	No	36		Nagai, T. and De Schamphelaere, K.A.C. (2016) The effect of binart mixtures of zinc, copper, cadmium, and nickel on the growth of the freshwater diatom Navicula pelliculosa and comparison with mixture toxicity model predictions. Environmental Toxicology and Chemsitry, 35:2765–2773.
Tropical	154	9		Freshwater	Pediastrum duplex	Chlorophyta	Microalgae	Phototroph	exponentially growing cells		Growth rate	Growth rate (cell division)	EC10	3	d	Chronic		Synthetic water	25	7.33	-	- but measured and possibly available from authors (NiPERA funded work)	- but measured and possibly available from authors (NiPERA funded work)	16.3	-	-	-	24 h	Y	32.2		Deleebeeck, N.M.E. De Laender, F., Chepurnov, V.A., Vyerman, W., Janseen, C.R. De Schamphelaere, K.A.C. (2009). A single bioavailability model can accurately predict Ni toxicity to green microalgae in soft and hard surface waters. Water Research 43:1935-1947.
Tropical	154	11		Freshwater	Pediastrum duplex	Chlorophyta	Microalgae	Phototroph	exponentially growing cells		Growth rate	Growth rate (cell division)	EC10	3	d	Chronic		Synthetic water	25	7.41	-	- but measured and possibly available from authors (NiPERA funded work)	- but measured and possibly available from authors (NiPERA funded work)	43.4	-	-	-	24 h	Y	16.4		Deleebeeck, N.M.E. De Laender, F., Chepurnov, V.A., Vyerman, W., Janseen, C.R. De Schamphelaere, K.A.C. (2009). A single bioavailability model can accurately predict Ni toxicity to green microalgae in soft and hard surface waters. Water Research 43:1935-1947.
Tropical	175	5		Freshwater	Pediastrum duplex meyan	Chlorophyta	Microalgae	Phototroph	exponentially growing cells		Growth rate	Growth rate (cell division)	EC10	3	d	Chronic		Synthetic water	27	7.5	415	17 (calculated from provided recipe)	15 (calculated from provided recipe)	100-120	-	<0.5	90	None	Y	173		McKnight et al 2018 (unpublished data)
Temperate	171	23		Freshwater	Peracantha truncata	Arthropoda	Microinvertebrate	Heterotroph	<48h old neonate		Reproduction	Reproduction	EC10	17	d	Chronic		Synthetic water	20	7.18	-	1.75 (nominal)	0.461 (nominal)	6.25	12.4	-	-	-	Y	4.92		Deleebeeck, N.M. E, Muyssen, B.T.A, De Laender, F, Janssen, C.R., De Schamphelaere, K.A.C (2007). Comparison of nickel toxicity to cladocerans in soft versus hard surface waters, Aquatic Toxicology 84: 223-235.
Temperate	171	25		Freshwater	Peracantha truncata	Arthropoda	Microinvertebrate	Heterotroph	<48h old neonate		Reproduction	Reproduction	EC10	17	d	Chronic		Synthetic water	20	7.18	-	4.93 (nominal)	0.984 (nominal)	16.3	12.4	-	-	-	Y	24.7		Deleebeeck, N.M. E, Muyssen, B.T.A, De Laender, F, Janssen, C.R., De Schamphelaere, K.A.C (2007). Comparison of nickel toxicity to cladocerans in soft versus hard surface waters, Aquatic Toxicology 84: 223-235.
Temperate	168	1		Freshwater	Pimephales promelas	Chordata	Fish	Heterotroph	swim up fry	Additional data for other ions in paper	survival	survival	NOEC	17	d	Chronic		synthetic water pH 5.8	13.9 ± 0.2	5.48	<2 µS	4.59	2.96	23.7	0.0462	<1 mg/L	>90%	24 h	Y	1390		Deleebeeck, N.M.E., de Schamphelaere, K.A.C and Janssen, C.R. (2007). A bioavailability model predicting the toxicity of nickel to rainbow trout (Oncorhynchus mykiss) and fathead minnow (Pimephales promelas) in synthetic and natural waters. Ecotoxicolgy and Environmental Safety 67:1-13.
Temperate	168	2		Freshwater	Pimephales promelas	Chordata	Fish	Heterotroph	swim up fry	Additional data for other ions in paper	survival	survival	NOEC	17	d	Chronic		synthetic water pH 6.4	13.9±0.2	6.76	<2 µS	4.42	2.95	23.2	1.01	<1 mg/L	>90%	24 h	Y	352		Deleebeeck, N.M.E., de Schamphelaere, K.A.C and Janssen, C.R. (2007). A bioavailability model predicting the toxicity of nickel to rainbow trout (Oncorhynchus mykiss) and fathead minnow (Pimephales promelas) in synthetic and natural waters. Ecotoxicolgy and Environmental Safety 67:1-13.
Temperate	168	3		Freshwater	Pimephales promelas	Chordata	Fish	Heterotroph	swim up fry	Additional data for other ions in paper	survival	survival	NOEC	17	d	Chronic		synthetic water pH 7.0	14.4 ± 0.2	7.19	<2 µS	4.59	2.94	23.6	5.68	<1 mg/L	>90%	24 h	Y	173		Deleebeeck, N.M.E., de Schamphelaere, K.A.C and Janssen, C.R. (2007). A bioavailability model predicting the toxicity of nickel to rainbow trout (Oncorhynchus mykiss) and fathead minnow (Pimephales promelas) in synthetic and natural waters. Ecotoxicolgy and Environmental Safety 67:1-13.
Temperate	168	4		Freshwater	Pimephales promelas	Chordata	Fish	Heterotroph	swim up fry	Additional data for other ions in paper	survival	survival	NOEC	17	d	Chronic		synthetic water pH 7.6	14.7±0.15	7.67	<2 µS	4.48	2.97	23.4	26.9	<1 mg/L	>90%	24 h	Y	350		Deleebeeck, N.M.E., de Schamphelaere, K.A.C and Janssen, C.R. (2007). A bioavailability model predicting the toxicity of nickel to rainbow trout (Oncorhynchus mykiss) and fathead minnow (Pimephales promelas) in synthetic and natural waters. Ecotoxicolgy and Environmental Safety 67:1-13.
Temperate	168	5		Freshwater	Pimephales promelas	Chordata	Fish	Heterotroph	swim up fry	Additional data for other ions in paper	survival	survival	NOEC	17	d	Chronic		synthetic water pH 8.2	14.7 ± 0.2	8.47	<2 µS	4.49	2.98	23.5	180	<1 mg/L	>90%	24 h	Y	225		Deleebeeck, N.M.E., de Schamphelaere, K.A.C and Janssen, C.R. (2007). A bioavailability model predicting the toxicity of nickel to rainbow trout (Oncorhynchus mykiss) and fathead minnow (Pimephales promelas) in synthetic and natural waters. Ecotoxicolgy and Environmental Safety 67:1-13.
Temperate	168	6		Freshwater	Pimephales promelas	Chordata	Fish	Heterotroph	swim up fry	Additional data for other ions in paper	survival	survival	NOEC	17	d	Chronic		synthetic water Mg 0.12 mM	13.5 ± 0.08	7.53	<2 µS	3.86	3.04	22.2	28	<1 mg/L	>90%	24 h	Y	140		Deleebeeck, N.M.E., de Schamphelaere, K.A.C and Janssen, C.R. (2007). A bioavailability model predicting the toxicity of nickel to rainbow trout (Oncorhynchus mykiss) and fathead minnow (Pimephales promelas) in synthetic and natural waters. Ecotoxicolgy and Environmental Safety 67:1-13.
Temperate	168	7		Freshwater	Pimephales promelas	Chordata	Fish	Heterotroph	swim up fry	Additional data for other ions in paper	survival	survival	NOEC	17	d	Chronic		synthetic water Mg 0.5 mM	13.5 ± 0.14	7.53	<2 µS	3.83	11.4	56.4	28	<1 mg/L	>90%	24 h	Y	431		Deleebeeck, N.M.E., de Schamphelaere, K.A.C and Janssen, C.R. (2007). A bioavailability model predicting the toxicity of nickel to rainbow trout (Oncorhynchus mykiss) and fathead minnow (Pimephales promelas) in synthetic and natural waters. Ecotoxicolgy and Environmental Safety 67:1-13.
Temperate	168	8		Freshwater	Pimephales promelas	Chordata	Fish	Heterotroph	swim up fry	Additional data for other ions in paper	survival	survival	NOEC	17	d	Chronic		synthetic water Mg 2.0 mM	14.4 ± 0.06	7.55	<2 µS	3.8	47.6	206	28	<1 mg/L	>90%	24 h	Y	788		Deleebeeck, N.M.E., de Schamphelaere, K.A.C and Janssen, C.R. (2007). A bioavailability model predicting the toxicity of nickel to rainbow trout (Oncorhynchus mykiss) and fathead minnow (Pimephales promelas) in synthetic and natural waters. Ecotoxicolgy and Environmental Safety 67:1-13.
Temperate	168	9		Freshwater	Pimephales promelas	Chordata	Fish	Heterotroph	swim up fry	Additional data for other ions in paper	survival	survival	NOEC	17	d	Chronic		synthetic water Ca 0.12 mM (1)	13.7 ± 0.12	7.59	<2 µS	4.2	2.85	22.2	28.2	<1 mg/L	>90%	24 h	Y	170		Deleebeeck, N.M.E., de Schamphelaere, K.A.C and Janssen, C.R. (2007). A bioavailability model predicting the toxicity of nickel to rainbow trout (Oncorhynchus mykiss) and fathead minnow (Pimephales promelas) in synthetic and natural waters. Ecotoxicolgy and Environmental Safety 67:1-13.
Temperate	168	10		Freshwater	Pimephales promelas	Chordata	Fish	Heterotroph	swim up fry	Additional data for other ions in paper	survival	survival	NOEC	17	d	Chronic		synthetic water Ca 0.12 mM (2)	14.1 ± 0.17	7.52	<2 µS	4.3	2.94	22.8	27.9	<1 mg/L	>90%	24 h	Y	172		Deleebeeck, N.M.E., de Schamphelaere, K.A.C and Janssen, C.R. (2007). A bioavailability model predicting the toxicity of nickel to rainbow trout (Oncorhynchus mykiss) and fathead minnow (Pimephales promelas) in synthetic and natural waters. Ecotoxicolgy and Environmental Safety 67:1-13.
Temperate	168	11		Freshwater	Pimephales promelas	Chordata	Fish	Heterotroph	swim up fry	Additional data for other ions in paper	survival	survival	NOEC	17	d	Chronic		synthetic water Ca 0.5 mM	13.5 ± 0.18	7.63	<2 µS	17	2.92	54.4	28.3	<1 mg/L	>90%	24 h	Y	182		Deleebeeck, N.M.E., de Schamphelaere, K.A.C and Janssen, C.R. (2007). A bioavailability model predicting the toxicity of nickel to rainbow trout (Oncorhynchus mykiss) and fathead minnow (Pimephales promelas) in synthetic and natural waters. Ecotoxicolgy and Environmental Safety 67:1-13.
Temperate	168	12		Freshwater	Pimephales promelas	Chordata	Fish	Heterotroph	swim up fry	Additional data for other ions in paper	survival	survival	NOEC	17	d	Chronic		synthetic water Ca 1.0 mM	14.6 ± 0.12	7.62	<2 µS	40.1	2.9	112	28.3	<1 mg/L	>90%	24 h	Y	340		Deleebeeck, N.M.E., de Schamphelaere, K.A.C and Janssen, C.R. (2007). A bioavailability model predicting the toxicity of nickel to rainbow trout (Oncorhynchus mykiss) and fathead minnow (Pimephales promelas) in synthetic and natural waters. Ecotoxicolgy and Environmental Safety 67:1-13.
Temperate	168	13		Freshwater	Pimephales promelas	Chordata	Fish	Heterotroph	swim up fry	Additional data for other ions in paper	survival	survival	NOEC	17	d	Chronic		synthetic water Ca 3.0 mM	14.1 ± 0.19	7.52	<2 µS	110	286	286	27.9	<1 mg/L	>90%	24 h	Y	1420		Deleebeeck, N.M.E., de Schamphelaere, K.A.C and Janssen, C.R. (2007). A bioavailability model predicting the toxicity of nickel to rainbow trout (Oncorhynchus mykiss) and fathead minnow (Pimephales promelas) in synthetic and natural waters. Ecotoxicolgy and Environmental Safety 67:1-13.
Temperate	168	14		Freshwater	Pimephales promelas	Chordata	Fish	Heterotroph	swim up fry	Additional data for other ions in paper	survival	survival	NOEC	17	d	Chronic		Filtered (0.45µm) River water (Ankeveen)	14.5 ± 1	7.55	<2 µS	83	13.7	263	36.6	18.4	>90%	24 h	Y	1770		Deleebeeck, N.M.E., de Schamphelaere, K.A.C and Janssen, C.R. (2007). A bioavailability model predicting the toxicity of nickel to rainbow trout (Oncorhynchus mykiss) and fathead minnow (Pimephales promelas) in synthetic and natural waters. Ecotoxicolgy and Environmental Safety 67:1-13.
Temperate	168	15		Freshwater	Pimephales promelas	Chordata	Fish	Heterotroph	swim up fry	Additional data for other ions in paper	survival	survival	NOEC	17	d	Chronic		Filtered (0.45µm) River water (Bihain)	14.5 ± 1	5.63	<2 µS	3.75	1.12	14	1.16	6.32	>90%	24 h	Y	265		Deleebeeck, N.M.E., de Schamphelaere, K.A.C and Janssen, C.R. (2007). A bioavailability model predicting the toxicity of nickel to rainbow trout (Oncorhynchus mykiss) and fathead minnow (Pimephales promelas) in synthetic and natural waters. Ecotoxicolgy and Environmental Safety 67:1-13.
Temperate	168	16		Freshwater	Pimephales promelas	Chordata	Fish	Heterotroph	swim up fry	Additional data for other ions in paper	survival	survival	NOEC	17	d	Chronic		Filtered (0.45µm) River water (Brisy)	14.5 ± 1	7.39	<2 µS	7.53	4.54	37.5	23.4	3.83	>90%	24 h	Y	582		Deleebeeck, N.M.E., de Schamphelaere, K.A.C and Janssen, C.R. (2007). A bioavailability model predicting the toxicity of nickel to rainbow trout (Oncorhynchus mykiss) and fathead minnow (Pimephales promelas) in synthetic and natural waters. Ecotoxicolgy and Environmental Safety 67:1-13.
Temperate	168	17		Freshwater	Pimephales promelas	Chordata	Fish	Heterotroph	swim up fry	Additional data for other ions in paper	survival	survival	NOEC	17	d	Chronic		Filtered (0.45µm) River water (Eppe)	14.5 ± 1	8.05	<2 µS	28.1	6.9	98.6	91	4.87	>90%	24 h	Y	576		Deleebeeck, N.M.E., de Schamphelaere, K.A.C and Janssen, C.R. (2007). A bioavailability model predicting the toxicity of nickel to rainbow trout (Oncorhynchus mykiss) and fathead minnow (Pimephales promelas) in synthetic and natural waters. Ecotoxicolgy and Environmental Safety 67:1-13.
Temperate	168	18		Freshwater	Pimephales promelas	Chordata	Fish	Heterotroph	swim up fry	Additional data for other ions in paper	survival	survival	NOEC	17	d	Chronic		Filtered (0.45µm) River water (Markermeer)	14.5 ± 1	8.19	<2 µS	54.7	16.6	205	121	4.5	>90%	24 h	Y	560		Deleebeeck, N.M.E., de Schamphelaere, K.A.C and Janssen, C.R. (2007). A bioavailability model predicting the toxicity of nickel to rainbow trout (Oncorhynchus mykiss) and fathead minnow (Pimephales promelas) in synthetic and natural waters. Ecotoxicolgy and Environmental Safety 67:1-13.
Tropical	154	13		Freshwater	Pseudokirchneriella sp.	Chlorophyta	Microalgae	Phototroph	exponentially growing cells		Growth rate	Growth rate (cell division)	EC10	3	d	Chronic		Synthetic water	25	7.32	-	- but measured and possibly available from authors (NiPERA funded work)	- but measured and possibly available from authors (NiPERA funded work)	16.3	-	-	-	24 h	Y	4.9		Deleebeeck, N.M.E. De Laender, F., Chepurnov, V.A., Vyerman, W., Janseen, C.R. De Schamphelaere, K.A.C. (2009). A single bioavailability model can accurately predict Ni toxicity to green microalgae in soft and hard surface waters. Water Research 43:1935-1947.
Tropical	154	15		Freshwater	Pseudokirchneriella sp.	Chlorophyta	Microalgae	Phototroph	exponentially growing cells		Growth rate	Growth rate (cell division)	EC10	3	d	Chronic		Synthetic water	25	7.36	-	- but measured and possibly available from authors (NiPERA funded work)	- but measured and possibly available from authors (NiPERA funded work)	43.4	-	-	-	24 h	Y	12.9		Deleebeeck, N.M.E. De Laender, F., Chepurnov, V.A., Vyerman, W., Janseen, C.R. De Schamphelaere, K.A.C. (2009). A single bioavailability model can accurately predict Ni toxicity to green microalgae in soft and hard surface waters. Water Research 43:1935-1947.
Temperate	169	1		Freshwater	Pseudokirchneriella subcapitata	Chlorophyta	Microalgae	Phototroph	1 x 104 c/mL exponentially growing cells	Additional data for other ions in paper	Growth rate	Growth rate	EC10	3	d	Chronic		OECD media, Ca 0.12 mM	25	7.4	<2 µS	3.36	2.79	19.9	27.3	-	-	24 h	Y	30.3		Deleebeeck, N.M.E., de Schamphelaere, K.A.C and Janssen, C.R. (2009). Effects of Mg2+ and H+ on the toxicity of Ni2+ to the unicellular green alga Pseudokirchneriella subcapitata: Model development and validation with surface waters. Science of the Total Environment 407:1901-1914.
Temperate	169	2		Freshwater	Pseudokirchneriella subcapitata	Chlorophyta	Microalgae	Phototroph	1 x 104 c/mL exponentially growing cells	Additional data for other ions in paper	Growth rate	Growth rate	EC10	3	d	Chronic		OECD media Ca 0.5 mM	25	7.38	<2 µS	14	2.81	46.4	27.2	-	-	24 h	Y	36.6		Deleebeeck, N.M.E., de Schamphelaere, K.A.C and Janssen, C.R. (2009). Effects of Mg2+ and H+ on the toxicity of Ni2+ to the unicellular green alga Pseudokirchneriella subcapitata: Model development and validation with surface waters. Science of the Total Environment 407:1901-1914.
Temperate	169	3		Freshwater	Pseudokirchneriella subcapitata	Chlorophyta	Microalgae	Phototroph	1 x 104 c/mL exponentially growing cells	Additional data for other ions in paper	Growth rate	Growth rate	EC10	3	d	Chronic		OECD media Ca 1.0 mM	25	7.4	<2 µS	27.9	2.82	81.4	27.3	-	-	24 h	Y	37.3		Deleebeeck, N.M.E., de Schamphelaere, K.A.C and Janssen, C.R. (2009). Effects of Mg2+ and H+ on the toxicity of Ni2+ to the unicellular green alga Pseudokirchneriella subcapitata: Model development and validation with surface waters. Science of the Total Environment 407:1901-1914.
Temperate	169	4		Freshwater	Pseudokirchneriella subcapitata	Chlorophyta	Microalgae	Phototroph	1 x 104 c/mL exponentially growing cells	Additional data for other ions in paper	Growth rate	Growth rate	EC10	3	d	Chronic		OECD media Ca 2.0 mM	25	7.39	<2 µS	58	2.77	156	27.3	-	-	24 h	Y	51.9		Deleebeeck, N.M.E., de Schamphelaere, K.A.C and Janssen, C.R. (2009). Effects of Mg2+ and H+ on the toxicity of Ni2+ to the unicellular green alga Pseudokirchneriella subcapitata: Model development and validation with surface waters. Science of the Total Environment 407:1901-1914.
Temperate	169	5		Freshwater	Pseudokirchneriella subcapitata	Chlorophyta	Microalgae	Phototroph	1 x 104 c/mL exponentially growing cells	Additional data for other ions in paper	Growth rate	Growth rate	EC10	3	d	Chronic		OECD media Ca 3.0 mM	25	7.39	<2 µS	87.2	2.76	229	27.3	-	-	24 h	Y	31.5		Deleebeeck, N.M.E., de Schamphelaere, K.A.C and Janssen, C.R. (2009). Effects of Mg2+ and H+ on the toxicity of Ni2+ to the unicellular green alga Pseudokirchneriella subcapitata: Model development and validation with surface waters. Science of the Total Environment 407:1901-1914.
Temperate	169	6		Freshwater	Pseudokirchneriella subcapitata	Chlorophyta	Microalgae	Phototroph	1 x 104 c/mL exponentially growing cells	Additional data for other ions in paper	Growth rate	Growth rate	EC10	3	d	Chronic		OECD media Ca 4.0 mM	25	7.41	<2 µS	115	2.76	299	27.4	-	-	24 h	Y	42.1		Deleebeeck, N.M.E., de Schamphelaere, K.A.C and Janssen, C.R. (2009). Effects of Mg2+ and H+ on the toxicity of Ni2+ to the unicellular green alga Pseudokirchneriella subcapitata: Model development and validation with surface waters. Science of the Total Environment 407:1901-1914.
Temperate	169	7		Freshwater	Pseudokirchneriella subcapitata	Chlorophyta	Microalgae	Phototroph	1 x 104 c/mL exponentially growing cells	Additional data for other ions in paper	Growth rate	Growth rate	EC10	3	d	Chronic		OECD media Ca 5.0 mM	25	7.44	<2 µS	144	2.79	370	27.5	-	-	24 h	Y	40.5		Deleebeeck, N.M.E., de Schamphelaere, K.A.C and Janssen, C.R. (2009). Effects of Mg2+ and H+ on the toxicity of Ni2+ to the unicellular green alga Pseudokirchneriella subcapitata: Model development and validation with surface waters. Science of the Total Environment 407:1901-1914.
Temperate	169	8		Freshwater	Pseudokirchneriella subcapitata	Chlorophyta	Microalgae	Phototroph	1 x 104 c/mL exponentially growing cells	Additional data for other ions in paper	Growth rate	Growth rate	EC10	3	d	Chronic		OECD media Mg 0.12 mM	25	7.48	<2 µS	3.11	2.99	20.1	27.7	-	-	24 h	Y	25.3		Deleebeeck, N.M.E., de Schamphelaere, K.A.C and Janssen, C.R. (2009). Effects of Mg2+ and H+ on the toxicity of Ni2+ to the unicellular green alga Pseudokirchneriella subcapitata: Model development and validation with surface waters. Science of the Total Environment 407:1901-1914.
Temperate	169	9		Freshwater	Pseudokirchneriella subcapitata	Chlorophyta	Microalgae	Phototroph	1 x 104 c/mL exponentially growing cells	Additional data for other ions in paper	Growth rate	Growth rate	EC10	3	d	Chronic		OECD media Mg 0.5 mM	25	7.51	<2 µS	3.02	11.4	54.5	27.9	-	-	24 h	Y	75.2		Deleebeeck, N.M.E., de Schamphelaere, K.A.C and Janssen, C.R. (2009). Effects of Mg2+ and H+ on the toxicity of Ni2+ to the unicellular green alga Pseudokirchneriella subcapitata: Model development and validation with surface waters. Science of the Total Environment 407:1901-1914.
Temperate	169	10		Freshwater	Pseudokirchneriella subcapitata	Chlorophyta	Microalgae	Phototroph	1 x 104 c/mL exponentially growing cells	Additional data for other ions in paper	Growth rate	Growth rate	EC10	3	d	Chronic		OECD media Mg 1.0 mM	25	7.5	<2 µS	3.14	20.5	92.2	27.8	-	-	24 h	Y	108		Deleebeeck, N.M.E., de Schamphelaere, K.A.C and Janssen, C.R. (2009). Effects of Mg2+ and H+ on the toxicity of Ni2+ to the unicellular green alga Pseudokirchneriella subcapitata: Model development and validation with surface waters. Science of the Total Environment 407:1901-1914.
Temperate	169	11		Freshwater	Pseudokirchneriella subcapitata	Chlorophyta	Microalgae	Phototroph	1 x 104 c/mL exponentially growing cells	Additional data for other ions in paper	Growth rate	Growth rate	EC10	3	d	Chronic		OECD media Mg 1.5 mM	25	7.52	<2 µS	3.05	44.6	191	27.9	-	-	24 h	Y	124		Deleebeeck, N.M.E., de Schamphelaere, K.A.C and Janssen, C.R. (2009). Effects of Mg2+ and H+ on the toxicity of Ni2+ to the unicellular green alga Pseudokirchneriella subcapitata: Model development and validation with surface waters. Science of the Total Environment 407:1901-1914.
Temperate	169	12		Freshwater	Pseudokirchneriella subcapitata	Chlorophyta	Microalgae	Phototroph	1 x 104 c/mL exponentially growing cells	Additional data for other ions in paper	Growth rate	Growth rate	EC10	3	d	Chronic		OECD media Mg 2.0 mM	25	7.53	<2 µS	3.08	46.3	198	28	-	-	24 h	Y	162		Deleebeeck, N.M.E., de Schamphelaere, K.A.C and Janssen, C.R. (2009). Effects of Mg2+ and H+ on the toxicity of Ni2+ to the unicellular green alga Pseudokirchneriella subcapitata: Model development and validation with surface waters. Science of the Total Environment 407:1901-1914.
Temperate	169	13		Freshwater	Pseudokirchneriella subcapitata	Chlorophyta	Microalgae	Phototroph	1 x 104 c/mL exponentially growing cells	Additional data for other ions in paper	Growth rate	Growth rate	EC10	3	d	Chronic		OECD media Mg 2.5 mM	25	7.54	<2 µS	3.05	57.1	243	28	-	-	24 h	Y	252		Deleebeeck, N.M.E., de Schamphelaere, K.A.C and Janssen, C.R. (2009). Effects of Mg2+ and H+ on the toxicity of Ni2+ to the unicellular green alga Pseudokirchneriella subcapitata: Model development and validation with surface waters. Science of the Total Environment 407:1901-1914.
Temperate	169	14		Freshwater	Pseudokirchneriella subcapitata	Chlorophyta	Microalgae	Phototroph	1 x 104 c/mL exponentially growing cells	Additional data for other ions in paper	Growth rate	Growth rate	EC10	3	d	Chronic		OECD media Mg 3.0 mM	25	7.53	<2 µS	2.99	71.2	300	28	-	-	24 h	Y	213		Deleebeeck, N.M.E., de Schamphelaere, K.A.C and Janssen, C.R. (2009). Effects of Mg2+ and H+ on the toxicity of Ni2+ to the unicellular green alga Pseudokirchneriella subcapitata: Model development and validation with surface waters. Science of the Total Environment 407:1901-1914.
Temperate	169	15		Freshwater	Pseudokirchneriella subcapitata	Chlorophyta	Microalgae	Phototroph	1 x 104 c/mL exponentially growing cells	Additional data for other ions in paper	Growth rate	Growth rate	EC10	3	d	Chronic		OECD media Mg 4.0 mM	25	7.54	<2 µS	3.03	93.5	392	28	-	-	24 h	Y	284		Deleebeeck, N.M.E., de Schamphelaere, K.A.C and Janssen, C.R. (2009). Effects of Mg2+ and H+ on the toxicity of Ni2+ to the unicellular green alga Pseudokirchneriella subcapitata: Model development and validation with surface waters. Science of the Total Environment 407:1901-1914.
Temperate	169	16		Freshwater	Pseudokirchneriella subcapitata	Chlorophyta	Microalgae	Phototroph	1 x 104 c/mL exponentially growing cells	Additional data for other ions in paper	Growth rate	Growth rate	EC10	3	d	Chronic		OECD media Mg 5.0 mM	25	7.52	<2 µS	2.97	115	481	27.9	-	-	24 h	Y	365		Deleebeeck, N.M.E., de Schamphelaere, K.A.C and Janssen, C.R. (2009). Effects of Mg2+ and H+ on the toxicity of Ni2+ to the unicellular green alga Pseudokirchneriella subcapitata: Model development and validation with surface waters. Science of the Total Environment 407:1901-1914.
Temperate	169	17		Freshwater	Pseudokirchneriella subcapitata	Chlorophyta	Microalgae	Phototroph	1 x 104 c/mL exponentially growing cells	Additional data for other ions in paper	Growth rate	Growth rate	EC10	3	d	Chronic		OECD media pH 6.0	25	6.01	<2 µS	3.43	3.06	21.2	9.3	-	-	24 h	Y	47.5		Deleebeeck, N.M.E., de Schamphelaere, K.A.C and Janssen, C.R. (2009). Effects of Mg2+ and H+ on the toxicity of Ni2+ to the unicellular green alga Pseudokirchneriella subcapitata: Model development and validation with surface waters. Science of the Total Environment 407:1901-1914.
Temperate	169	18		Freshwater	Pseudokirchneriella subcapitata	Chlorophyta	Microalgae	Phototroph	1 x 104 c/mL exponentially growing cells	Additional data for other ions in paper	Growth rate	Growth rate	EC10	3	d	Chronic		OECD media pH 6.4	25	6.45	<2 µS	3.49	3.1	21.5	16.6	-	-	24 h	Y	51.9		Deleebeeck, N.M.E., de Schamphelaere, K.A.C and Janssen, C.R. (2009). Effects of Mg2+ and H+ on the toxicity of Ni2+ to the unicellular green alga Pseudokirchneriella subcapitata: Model development and validation with surface waters. Science of the Total Environment 407:1901-1914.
Temperate	169	19		Freshwater	Pseudokirchneriella subcapitata	Chlorophyta	Microalgae	Phototroph	1 x 104 c/mL exponentially growing cells	Additional data for other ions in paper	Growth rate	Growth rate	EC10	3	d	Chronic		OECD media pH 7.2	25	7.29	<2 µS	3.45	2.97	20.8	26.7	-	-	24 h	Y	37		Deleebeeck, N.M.E., de Schamphelaere, K.A.C and Janssen, C.R. (2009). Effects of Mg2+ and H+ on the toxicity of Ni2+ to the unicellular green alga Pseudokirchneriella subcapitata: Model development and validation with surface waters. Science of the Total Environment 407:1901-1914.
Temperate	169	20		Freshwater	Pseudokirchneriella subcapitata	Chlorophyta	Microalgae	Phototroph	1 x 104 c/mL exponentially growing cells	Additional data for other ions in paper	Growth rate	Growth rate	EC10	3	d	Chronic		OECD media pH 7.6	25	7.65	<2 µS	3.58	2.85	20.7	28.4	-	-	24 h	Y	44.3		Deleebeeck, N.M.E., de Schamphelaere, K.A.C and Janssen, C.R. (2009). Effects of Mg2+ and H+ on the toxicity of Ni2+ to the unicellular green alga Pseudokirchneriella subcapitata: Model development and validation with surface waters. Science of the Total Environment 407:1901-1914.
Temperate	169	21		Freshwater	Pseudokirchneriella subcapitata	Chlorophyta	Microalgae	Phototroph	1 x 104 c/mL exponentially growing cells	Additional data for other ions in paper	Growth rate	Growth rate	EC10	3	d	Chronic		OECD media pH 8.0	25	7.92	<2 µS	3.46	3.08	21.3	29.1	-	-	24 h	Y	35.9		Deleebeeck, N.M.E., de Schamphelaere, K.A.C and Janssen, C.R. (2009). Effects of Mg2+ and H+ on the toxicity of Ni2+ to the unicellular green alga Pseudokirchneriella subcapitata: Model development and validation with surface waters. Science of the Total Environment 407:1901-1914.
Temperate	169	22		Freshwater	Pseudokirchneriella subcapitata	Chlorophyta	Microalgae	Phototroph	1 x 104 c/mL exponentially growing cells	Additional data for other ions in paper	Growth rate	Growth rate	EC10	3	d	Chronic		OECD media pH 6.0, Mg 0.12 mM	25	6.23	<2 µS	4.61	3.15	24.5	12.8	-	-	24 h	Y	57.6		Deleebeeck, N.M.E., de Schamphelaere, K.A.C and Janssen, C.R. (2009). Effects of Mg2+ and H+ on the toxicity of Ni2+ to the unicellular green alga Pseudokirchneriella subcapitata: Model development and validation with surface waters. Science of the Total Environment 407:1901-1914.
Temperate	169	23		Freshwater	Pseudokirchneriella subcapitata	Chlorophyta	Microalgae	Phototroph	1 x 104 c/mL exponentially growing cells	Additional data for other ions in paper	Growth rate	Growth rate	EC10	3	d	Chronic		OECD media pH 6.0, Mg 1.5 mM	25	6.13	<2 µS	4.57	35.8	159	11.2	-	-	24 h	Y	312		Deleebeeck, N.M.E., de Schamphelaere, K.A.C and Janssen, C.R. (2009). Effects of Mg2+ and H+ on the toxicity of Ni2+ to the unicellular green alga Pseudokirchneriella subcapitata: Model development and validation with surface waters. Science of the Total Environment 407:1901-1914.
Temperate	169	24		Freshwater	Pseudokirchneriella subcapitata	Chlorophyta	Microalgae	Phototroph	1 x 104 c/mL exponentially growing cells	Additional data for other ions in paper	Growth rate	Growth rate	EC10	3	d	Chronic		OECD media pH 6.0, Mg 3.0 mM	25	6.08	<2 µS	4.18	73.2	312	10.4	-	-	24 h	Y	145		Deleebeeck, N.M.E., de Schamphelaere, K.A.C and Janssen, C.R. (2009). Effects of Mg2+ and H+ on the toxicity of Ni2+ to the unicellular green alga Pseudokirchneriella subcapitata: Model development and validation with surface waters. Science of the Total Environment 407:1901-1914.
Temperate	169	25		Freshwater	Pseudokirchneriella subcapitata	Chlorophyta	Microalgae	Phototroph	1 x 104 c/mL exponentially growing cells	Additional data for other ions in paper	Growth rate	Growth rate	EC10	3	d	Chronic		OECD media pH 7.0, 0.12 mM	25	7.2	<2 µS	4.46	4.33	28.9	26.1	-	-	24 h	Y	26.5		Deleebeeck, N.M.E., de Schamphelaere, K.A.C and Janssen, C.R. (2009). Effects of Mg2+ and H+ on the toxicity of Ni2+ to the unicellular green alga Pseudokirchneriella subcapitata: Model development and validation with surface waters. Science of the Total Environment 407:1901-1914.
Temperate	169	26		Freshwater	Pseudokirchneriella subcapitata	Chlorophyta	Microalgae	Phototroph	1 x 104 c/mL exponentially growing cells	Additional data for other ions in paper	Growth rate	Growth rate	EC10	3	d	Chronic		OECD media pH 7.0, 1.5 mM	25	7.16	<2 µS	4.42	33.4	149	25.8	-	-	24 h	Y	180		Deleebeeck, N.M.E., de Schamphelaere, K.A.C and Janssen, C.R. (2009). Effects of Mg2+ and H+ on the toxicity of Ni2+ to the unicellular green alga Pseudokirchneriella subcapitata: Model development and validation with surface waters. Science of the Total Environment 407:1901-1914.
Temperate	169	27		Freshwater	Pseudokirchneriella subcapitata	Chlorophyta	Microalgae	Phototroph	1 x 104 c/mL exponentially growing cells	Additional data for other ions in paper	Growth rate	Growth rate	EC10	3	d	Chronic		OECD media pH 7.0, 3.0 mM	25	7.15	<2 µS	4.47	73.8	315	25.7	-	-	24 h	Y	292		Deleebeeck, N.M.E., de Schamphelaere, K.A.C and Janssen, C.R. (2009). Effects of Mg2+ and H+ on the toxicity of Ni2+ to the unicellular green alga Pseudokirchneriella subcapitata: Model development and validation with surface waters. Science of the Total Environment 407:1901-1914.
Temperate	169	28		Freshwater	Pseudokirchneriella subcapitata	Chlorophyta	Microalgae	Phototroph	1 x 104 c/mL exponentially growing cells	Additional data for other ions in paper	Growth rate	Growth rate	EC10	3	d	Chronic		OECD media pH 7.8, 0.12 mM	25	7.95	<2 µS	4.34	2.96	23	29.2	-	-	24 h	Y	31.5		Deleebeeck, N.M.E., de Schamphelaere, K.A.C and Janssen, C.R. (2009). Effects of Mg2+ and H+ on the toxicity of Ni2+ to the unicellular green alga Pseudokirchneriella subcapitata: Model development and validation with surface waters. Science of the Total Environment 407:1901-1914.
Temperate	169	29		Freshwater	Pseudokirchneriella subcapitata	Chlorophyta	Microalgae	Phototroph	1 x 104 c/mL exponentially growing cells	Additional data for other ions in paper	Growth rate	Growth rate	EC10	3	d	Chronic		OECD media pH 7.8, 1.5 mM	25	7.88	<2 µS	4.37	35.5	157	29	-	-	24 h	Y	44.3		Deleebeeck, N.M.E., de Schamphelaere, K.A.C and Janssen, C.R. (2009). Effects of Mg2+ and H+ on the toxicity of Ni2+ to the unicellular green alga Pseudokirchneriella subcapitata: Model development and validation with surface waters. Science of the Total Environment 407:1901-1914.
Temperate	169	30		Freshwater	Pseudokirchneriella subcapitata	Chlorophyta	Microalgae	Phototroph	1 x 104 c/mL exponentially growing cells	Additional data for other ions in paper	Growth rate	Growth rate	EC10	3	d	Chronic		OECD media pH 7.8, 3.0 mM	25	7.85	<2 µS	4.28	73.3	312	28.9	-	-	24 h	Y	91.2		Deleebeeck, N.M.E., de Schamphelaere, K.A.C and Janssen, C.R. (2009). Effects of Mg2+ and H+ on the toxicity of Ni2+ to the unicellular green alga Pseudokirchneriella subcapitata: Model development and validation with surface waters. Science of the Total Environment 407:1901-1914.
Temperate	169	31		Freshwater	Pseudokirchneriella subcapitata	Chlorophyta	Microalgae	Phototroph	1 x 104 c/mL exponentially growing cells	Additional data for other ions in paper	Growth rate	Growth rate	EC10	3	d	Chronic		Filtered Bihain water	25	6.35	<2 µS	39.3	4.38	116	0.743	6.62	-	24 h	Y	90		Deleebeeck, N.M.E., de Schamphelaere, K.A.C and Janssen, C.R. (2009). Effects of Mg2+ and H+ on the toxicity of Ni2+ to the unicellular green alga Pseudokirchneriella subcapitata: Model development and validation with surface waters. Science of the Total Environment 407:1901-1914.
Temperate	169	32		Freshwater	Pseudokirchneriella subcapitata	Chlorophyta	Microalgae	Phototroph	1 x 104 c/mL exponentially growing cells	Additional data for other ions in paper	Growth rate	Growth rate	EC10	3	d	Chronic		Filtered Bihain water	25	6.35	<2 µS	39.3	4.38	116	0.743	6.62	-	24 h	Y	88.2		Deleebeeck, N.M.E., de Schamphelaere, K.A.C and Janssen, C.R. (2009). Effects of Mg2+ and H+ on the toxicity of Ni2+ to the unicellular green alga Pseudokirchneriella subcapitata: Model development and validation with surface waters. Science of the Total Environment 407:1901-1914.
Temperate	169	33		Freshwater	Pseudokirchneriella subcapitata	Chlorophyta	Microalgae	Phototroph	1 x 104 c/mL exponentially growing cells	Additional data for other ions in paper	Growth rate	Growth rate	EC10	3	d	Chronic		Filtered Ankeveen water	25	7.37/7.47	<2 µS	52.9	11.1	178	29.6/30.2	25.8	-	24 h	Y	314		Deleebeeck, N.M.E., de Schamphelaere, K.A.C and Janssen, C.R. (2009). Effects of Mg2+ and H+ on the toxicity of Ni2+ to the unicellular green alga Pseudokirchneriella subcapitata: Model development and validation with surface waters. Science of the Total Environment 407:1901-1914.
Temperate	169	34		Freshwater	Pseudokirchneriella subcapitata	Chlorophyta	Microalgae	Phototroph	1 x 104 c/mL exponentially growing cells	Additional data for other ions in paper	Growth rate	Growth rate	EC10	3	d	Chronic		Filtered Ankeveen water	25	7.37/7.47	<2 µS	52.9	11.1	178	29.6/30.2	25.8	-	24 h	Y	219		Deleebeeck, N.M.E., de Schamphelaere, K.A.C and Janssen, C.R. (2009). Effects of Mg2+ and H+ on the toxicity of Ni2+ to the unicellular green alga Pseudokirchneriella subcapitata: Model development and validation with surface waters. Science of the Total Environment 407:1901-1914.
Temperate	169	35		Freshwater	Pseudokirchneriella subcapitata	Chlorophyta	Microalgae	Phototroph	1 x 104 c/mL exponentially growing cells	Additional data for other ions in paper	Growth rate	Growth rate	EC10	3	d	Chronic		Filtered River Mole water	25	7.99/8.01	<2 µS	56.1	11.3	186	94.3/94.4	5.14	-	24 h	Y	154		Deleebeeck, N.M.E., de Schamphelaere, K.A.C and Janssen, C.R. (2009). Effects of Mg2+ and H+ on the toxicity of Ni2+ to the unicellular green alga Pseudokirchneriella subcapitata: Model development and validation with surface waters. Science of the Total Environment 407:1901-1914.
Temperate	169	36		Freshwater	Pseudokirchneriella subcapitata	Chlorophyta	Microalgae	Phototroph	1 x 104 c/mL exponentially growing cells	Additional data for other ions in paper	Growth rate	Growth rate	EC10	3	d	Chronic		Filtered River Mole water	25	7.99/8.01	<2 µS	56.1	11.3	186	94.3/94.4	5.14	-	24 h	Y	73.7		Deleebeeck, N.M.E., de Schamphelaere, K.A.C and Janssen, C.R. (2009). Effects of Mg2+ and H+ on the toxicity of Ni2+ to the unicellular green alga Pseudokirchneriella subcapitata: Model development and validation with surface waters. Science of the Total Environment 407:1901-1914.
Temperate	169	37		Freshwater	Pseudokirchneriella subcapitata	Chlorophyta	Microalgae	Phototroph	1 x 104 c/mL exponentially growing cells	Additional data for other ions in paper	Growth rate	Growth rate	EC10	3	d	Chronic		OECD media	25	7.7	<2 µS	4.81	2.92	24	29.2	-	-	24 h	Y	67.1		Deleebeeck, N.M.E., de Schamphelaere, K.A.C and Janssen, C.R. (2009). Effects of Mg2+ and H+ on the toxicity of Ni2+ to the unicellular green alga Pseudokirchneriella subcapitata: Model development and validation with surface waters. Science of the Total Environment 407:1901-1914.
Temperate	169	38		Freshwater	Pseudokirchneriella subcapitata	Chlorophyta	Microalgae	Phototroph	1 x 104 c/mL exponentially growing cells	Additional data for other ions in paper	Growth rate	Growth rate	EC10	3	d	Chronic		OECD media	25	7.7	<2 µS	4.81	2.92	24	29.2	-	-	24 h	Y	44.6		Deleebeeck, N.M.E., de Schamphelaere, K.A.C and Janssen, C.R. (2009). Effects of Mg2+ and H+ on the toxicity of Ni2+ to the unicellular green alga Pseudokirchneriella subcapitata: Model development and validation with surface waters. Science of the Total Environment 407:1901-1914.
Temperate	169	39		Freshwater	Pseudokirchneriella subcapitata	Chlorophyta	Microalgae	Phototroph	1 x 104 c/mL exponentially growing cells	Additional data for other ions in paper	Growth rate	Growth rate	EC10	3	d	Chronic		Filtered Ankeveen water	25	7.29	<2 µS	65.3	9.97	204	35.3	22.4	-	24 h	Y	425		Deleebeeck, N.M.E., de Schamphelaere, K.A.C and Janssen, C.R. (2009). Effects of Mg2+ and H+ on the toxicity of Ni2+ to the unicellular green alga Pseudokirchneriella subcapitata: Model development and validation with surface waters. Science of the Total Environment 407:1901-1914.
Temperate	169	40		Freshwater	Pseudokirchneriella subcapitata	Chlorophyta	Microalgae	Phototroph	1 x 104 c/mL exponentially growing cells	Additional data for other ions in paper	Growth rate	Growth rate	EC10	3	d	Chronic		Filtered Brisy water	25	6.53	<2 µS	8.82	3.82	37.7	5.98	4.1	-	24 h	Y	154		Deleebeeck, N.M.E., de Schamphelaere, K.A.C and Janssen, C.R. (2009). Effects of Mg2+ and H+ on the toxicity of Ni2+ to the unicellular green alga Pseudokirchneriella subcapitata: Model development and validation with surface waters. Science of the Total Environment 407:1901-1914.
Temperate	169	41		Freshwater	Pseudokirchneriella subcapitata	Chlorophyta	Microalgae	Phototroph	1 x 104 c/mL exponentially growing cells	Additional data for other ions in paper	Growth rate	Growth rate	EC10	3	d	Chronic		Filtered Regge water	25	7.78	<2 µS	59.7	7.83	181	133	10.9	-	24 h	Y	301		Deleebeeck, N.M.E., de Schamphelaere, K.A.C and Janssen, C.R. (2009). Effects of Mg2+ and H+ on the toxicity of Ni2+ to the unicellular green alga Pseudokirchneriella subcapitata: Model development and validation with surface waters. Science of the Total Environment 407:1901-1914.
Temperate	169	42		Freshwater	Pseudokirchneriella subcapitata	Chlorophyta	Microalgae	Phototroph	1 x 104 c/mL exponentially growing cells	Additional data for other ions in paper	Growth rate	Growth rate	EC10	3	d	Chronic		OECD media	25	7.42	<2 µS	4.81	2.92	24	24	-	-	24 h	Y	62.5		Deleebeeck, N.M.E., de Schamphelaere, K.A.C and Janssen, C.R. (2009). Effects of Mg2+ and H+ on the toxicity of Ni2+ to the unicellular green alga Pseudokirchneriella subcapitata: Model development and validation with surface waters. Science of the Total Environment 407:1901-1914.
Temperate	169	43		Freshwater	Pseudokirchneriella subcapitata	Chlorophyta	Microalgae	Phototroph	1 x 104 c/mL exponentially growing cells	Additional data for other ions in paper	Growth rate	Growth rate	EC10	3	d	Chronic		OECD media	25	7.42	<2 µS	80.2	12.2	250	23.9	-	-	24 h	Y	98.5		Deleebeeck, N.M.E., de Schamphelaere, K.A.C and Janssen, C.R. (2009). Effects of Mg2+ and H+ on the toxicity of Ni2+ to the unicellular green alga Pseudokirchneriella subcapitata: Model development and validation with surface waters. Science of the Total Environment 407:1901-1914.
Temperate	5-1	1		Freshwater	Pseudokirchneriella subcapitata	Chlorophyta	Microalga	Phototroph	4 days old (exponential growth phase)	Additional data for other ions in paper	Growth rate	Growth rate (cell division)	EC10	2	d	Chronic		Natural water (Brisy, Belgium) filtered to 0.2 µm (composition provided in Table 1) with added MOPS buffer, e-iched with OECD macro- and micro-nutrients (minus Cu, Zn and EDTA)	24	7.2 ± 0.0	–	72.5 ± 0.8	5.4 ± 0.0	203	–	7.1 ± 0.3 mg/L	–	–	Yes	180		Nys, C., Van Regenmortel, T., Janssen, C.R., Blust, R., Smolders, E. and De Schamphelaere, K.A.C. (2017) Comparison of chronic mixture toxicity of nickel-zinc-copper and nickel-zinc-copper-cadmium mixtures between Ceriodaphnia dubia and Pseudokirchneriella subcapitata. Environmental Toxicology and Chemistry, 36:1056–1066.
Temperate	4-1	1		Freshwater	Pseudokirchneriella subcapitata	Chlorophyta	Microalga	Phototroph	4 days old (exponential growth phase)	Additional data for other ions in paper	Growth rate	Growth rate (cell division)	EC10	3	d	Chronic		modified OECD	25	8.17 ± 0.03	–	60 (calculated)	U-eliable	–	–	23 µg/L	–	1 d	Yes	132		Nys, C., Janssen, C/R., Van Sprang, P. and De Schamphelaere, K.A.C. (2016) The effect of pH on chronic aquatic nickel toxicity is dependent on the pH itself: Extending the chronic nickel bioavailability models. Environmental Toxicology and Chemistry, 35:1097–1106.
Temperate	4-2	2		Freshwater	Pseudokirchneriella subcapitata	Chlorophyta	Microalga	Phototroph	4 days old (exponential growth phase)	Additional data for other ions in paper	Growth rate	Growth rate (cell division)	EC10	3	d	Chronic		modified OECD	25	8.65 ± 0.07	–	60 (calculated)	U-eliable	–	–	23 µg/L	–	1 d	Yes	75		Nys, C., Janssen, C/R., Van Sprang, P. and De Schamphelaere, K.A.C. (2016) The effect of pH on chronic aquatic nickel toxicity is dependent on the pH itself: Extending the chronic nickel bioavailability models. Environmental Toxicology and Chemistry, 35:1097–1106.
Tropical	155	4		Freshwater	Radix quadrisi	Mollusca	macroinvertebrate	Heterotroph	embryo	States that all Control animals showed normal development, but no test acceptability criteria. Also inadequate concentration range tested resulted in <values	edema	edema	LOEC	14	d	Chronic		Aged tap water	25	7.5 (7.2-7.8)	-	-	-	-	146.78 ± 1.46	-	-	-	N	<88		Factor, C.J.B. and de Chavez, E.R.C. (2012). Toxicity of arsenic, aluminium, chromium and nickel to the embryos of the freshwater snail, Radix quadrasi von Moellendorf 1898. Phillipine Journal of Science 141 (2): 207-216.
Tropical	155	3		Freshwater	Radix quadrisi	Mollusca	macroinvertebrate	Heterotroph	embryo	States that all Control animals showed normal development, but no test acceptability criteria. Also inadequate concentration range tested resulted in <values	growth	growth (% stunted growth)	LOEC	14	d	Chronic		Aged tap water	25	7.5 (7.2-7.8)	-	-	-	-	146.78 ± 1.46	-	-	-	N	<88		Factor, C.J.B. and de Chavez, E.R.C. (2012). Toxicity of arsenic, aluminium, chromium and nickel to the embryos of the freshwater snail, Radix quadrasi von Moellendorf 1898. Phillipine Journal of Science 141 (2): 207-216.
Tropical	155	1		Freshwater	Radix quadrisi	Mollusca	macroinvertebrate	Heterotroph	embryo	States that all Control animals showed normal development, but no test acceptability criteria. Also inadequate concentration range tested resulted in <values	Hatching	Hatching rate	LOEC	14	d	Chronic		Aged tap water	25	7.5 (7.2-7.8)	-	-	-	-	146.78 ± 1.46	-	-	-	N	<88		Factor, C.J.B. and de Chavez, E.R.C. (2012). Toxicity of arsenic, aluminium, chromium and nickel to the embryos of the freshwater snail, Radix quadrasi von Moellendorf 1898. Phillipine Journal of Science 141 (2): 207-216.
Tropical	155	2		Freshwater	Radix quadrisi	Mollusca	macroinvertebrate	Heterotroph	embryo	States that all Control animals showed normal development, but no test acceptability criteria. Also inadequate concentration range tested resulted in <values	shell thinning	shell thinning	LOEC	14	d	Chronic		Aged tap water	25	7.5 (7.2-7.8)	-	-	-	-	146.78 ± 1.46	-	-	-	N	<88		Factor, C.J.B. and de Chavez, E.R.C. (2012). Toxicity of arsenic, aluminium, chromium and nickel to the embryos of the freshwater snail, Radix quadrasi von Moellendorf 1898. Phillipine Journal of Science 141 (2): 207-216.
Temperate	11-1	1		Freshwater	Rhinella arenarum	Chordata	Amphibian	Heterotrophic	Embryo		Survival	Survival	LC10	7	d	Chronic		HS media (10% Holtfreter solution)	20 ± 2	7–8	–	-	-	–	–		–	–	No	1270		Herkovits, J., Perez-Coll, C.S. and Herkovits, D. (2000) Evaluation of nickel-zinc interactions by means of bioassays with amphibian embryos. Ecotoxicology and Environmental Safety, 45:266–273
Temperate	8-8	8		Freshwater	Salmo gairdneri	Chordata	Fish	Heterotrophic	larvae (pre-swim up, 5-d post hatch)		Growth	Growth (fork length)	NOEL	38	d	Chronic		Well water	12.7	7.2	–	-	-	50 ± 11	43 ± 9	–	8.3–10.2 mg/L	–	Yes (total)	134		Nebeker, A.V., Savonen, C. and Stevens, D.G. (1985) Sensitivity of rainbow trout early life stages to nickel chloride. Environmental Toxicology and Chemsistry, 4:233–239.
Temperate	8-9	9		Freshwater	Salmo gairdneri	Chordata	Fish	Heterotrophic	larvae (pre-swim up, 5-d post hatch)		Growth	Growth (wet weight)	NOEL	38	d	Chronic		Well water	12.7	7.2	–	-	-	50 ± 11	43 ± 9	–	8.3–10.2 mg/L	–	Yes (total)	134		Nebeker, A.V., Savonen, C. and Stevens, D.G. (1985) Sensitivity of rainbow trout early life stages to nickel chloride. Environmental Toxicology and Chemsistry, 4:233–239.
Temperate	8-6	6		Freshwater	Salmo gairdneri	Chordata	Fish	Heterotrophic	fertilised eyed eggs (25-d post fertilisation)		Growth	Growth (wet weight)	NOEL	52	d	Chronic		Well water	12.5	7.1	–	-	-	49 ± 7	39 ± 11	–	8.3–10.2 mg/L	–	Yes (total)	134		Nebeker, A.V., Savonen, C. and Stevens, D.G. (1985) Sensitivity of rainbow trout early life stages to nickel chloride. Environmental Toxicology and Chemsistry, 4:233–239.
Temperate	8-1	1		Freshwater	Salmo gairdneri	Chordata	Fish	Heterotrophic	fertilised eggs (4-h post fertilisation)		Survival	Survival	NOEL	85	d	Chronic		Well water	12.1	7	–	-	-	53 ± 10	45 ± 8	–	8.3–10.2 mg/L	–	Yes (total)	62		Nebeker, A.V., Savonen, C. and Stevens, D.G. (1985) Sensitivity of rainbow trout early life stages to nickel chloride. Environmental Toxicology and Chemsistry, 4:233–239.
Tropical	154	37		Freshwater	Scenedesmus accuminatus	Chlorophyta	Microalgae	Phototroph	exponentially growing cells		Growth rate	Growth rate (cell division)	EC10	3	d	Chronic		Synthetic water	25	7.32	-	- but measured and possibly available from authors (NiPERA funded work)	- but measured and possibly available from authors (NiPERA funded work)	6.25	-	-	-	24 h	Y	7		Deleebeeck, N.M.E. De Laender, F., Chepurnov, V.A., Vyerman, W., Janseen, C.R. De Schamphelaere, K.A.C. (2009). A single bioavailability model can accurately predict Ni toxicity to green microalgae in soft and hard surface waters. Water Research 43:1935-1947.
Tropical	154	39		Freshwater	Scenedesmus accuminatus	Chlorophyta	Microalgae	Phototroph	exponentially growing cells		Growth rate	Growth rate (cell division)	EC10	3	d	Chronic		Synthetic water	25	7.33	-	- but measured and possibly available from authors (NiPERA funded work)	- but measured and possibly available from authors (NiPERA funded work)	16.3	-	-	-	24 h	Y	18.5		Deleebeeck, N.M.E. De Laender, F., Chepurnov, V.A., Vyerman, W., Janseen, C.R. De Schamphelaere, K.A.C. (2009). A single bioavailability model can accurately predict Ni toxicity to green microalgae in soft and hard surface waters. Water Research 43:1935-1947.
Temperate	171	27		Freshwater	Simocephalus serrulatus	Arthropoda	Microinvertebrate	Heterotroph	<48h old neonate		Reproduction	Reproduction	EC10	17	d	Chronic		Synthetic water	20	7.18	-	1.75 (nominal)	0.461 (nominal)	6.25	12.4	-	-	-	Y	6.86		Deleebeeck, N.M. E, Muyssen, B.T.A, De Laender, F, Janssen, C.R., De Schamphelaere, K.A.C (2007). Comparison of nickel toxicity to cladocerans in soft versus hard surface waters, Aquatic Toxicology 84: 223-235.
Temperate	171	29		Freshwater	Simocephalus serrulatus	Arthropoda	Microinvertebrate	Heterotroph	<48h old neonate		Reproduction	Reproduction	EC10	17	d	Chronic		Synthetic water	20	7.18	-	4.93 (nominal)	0.984 (nominal)	16.3	12.4	-	-	-	Y	45.3		Deleebeeck, N.M. E, Muyssen, B.T.A, De Laender, F, Janssen, C.R., De Schamphelaere, K.A.C (2007). Comparison of nickel toxicity to cladocerans in soft versus hard surface waters, Aquatic Toxicology 84: 223-235.
Temperate	171	19		Freshwater	Simocephalus vetulus	Arthropoda	Microinvertebrate	Heterotroph	<48h old neonate		Reproduction	Reproduction	EC10	21	d	Chronic		Synthetic water	20	7.18	-	13.9 (nominal)	2.1 (nominal)	43.4	12.4	-	-	-	Y	23.3		Deleebeeck, N.M. E, Muyssen, B.T.A, De Laender, F, Janssen, C.R., De Schamphelaere, K.A.C (2007). Comparison of nickel toxicity to cladocerans in soft versus hard surface waters, Aquatic Toxicology 84: 223-235.
Temperate	171	21		Freshwater	Simocephalus vetulus	Arthropoda	Microinvertebrate	Heterotroph	<48h old neonate		Reproduction	Reproduction	EC10	21	d	Chronic		Synthetic water	20	7.18	-	4.93 (nominal)	0.984 (nominal)	16.3	12.4	-	-	-	Y	8.96		Deleebeeck, N.M. E, Muyssen, B.T.A, De Laender, F, Janssen, C.R., De Schamphelaere, K.A.C (2007). Comparison of nickel toxicity to cladocerans in soft versus hard surface waters, Aquatic Toxicology 84: 223-235.
Tropical	154	25		Freshwater	Spermatozopsis exultans	Chlorophyta	Microalgae	Phototroph	exponentially growing cells		Growth rate	Growth rate (cell division)	EC10	3	d	Chronic		Synthetic water	25	7.36	-	- but measured and possibly available from authors (NiPERA funded work)	- but measured and possibly available from authors (NiPERA funded work)	16.3	-	-	-	24 h	Y	17.1		Deleebeeck, N.M.E. De Laender, F., Chepurnov, V.A., Vyerman, W., Janseen, C.R. De Schamphelaere, K.A.C. (2009). A single bioavailability model can accurately predict Ni toxicity to green microalgae in soft and hard surface waters. Water Research 43:1935-1947.
Tropical	154	27		Freshwater	Spermatozopsis exultans	Chlorophyta	Microalgae	Phototroph	exponentially growing cells		Growth rate	Growth rate (cell division)	EC10	3	d	Chronic		Synthetic water	25	7.38	-	- but measured and possibly available from authors (NiPERA funded work)	- but measured and possibly available from authors (NiPERA funded work)	43.4	-	-	-	24 h	Y	28.6		Deleebeeck, N.M.E. De Laender, F., Chepurnov, V.A., Vyerman, W., Janseen, C.R. De Schamphelaere, K.A.C. (2009). A single bioavailability model can accurately predict Ni toxicity to green microalgae in soft and hard surface waters. Water Research 43:1935-1947.
Tropical	150	2		Freshwater	Spirodela polyrhiza	Tracheophyta	Macrophyte	Phototroph	3- and 4-frond colonies		Biomass	Biomass (fresh weight)	EC10	7	d	Chronic		modified Steinberg medium	25	-	-	-	-	-	-	-	-	-	N	1.8		Appenroth K.-J., Krech, K., Keresztes, A., Fischer, W., Koloczek, H. (2010). Effects of nickel on the chloroplasts of the duckweeds Spirodela polyrhiza and Lemna minor and their possible use in biomonitoring and phytoremediation. Chemosphere 78: 216-223.
Tropical	150	3		Freshwater	Spirodela polyrhiza	Tracheophyta	Macrophyte	Phototroph	3- and 4-frond colonies		Biomass	Biomass (dry weight)	EC10	7	d	Chronic		modified Steinberg medium	25	-	-	-	-	-	-	-	-	-	N	1.9		Appenroth K.-J., Krech, K., Keresztes, A., Fischer, W., Koloczek, H. (2010). Effects of nickel on the chloroplasts of the duckweeds Spirodela polyrhiza and Lemna minor and their possible use in biomonitoring and phytoremediation. Chemosphere 78: 216-223.
Tropical	150	1		Freshwater	Spirodela polyrhiza	Tracheophyta	Macrophyte	Phototroph	3- and 4-frond colonies		Growth rate	Growth rate (frond number)	EC10	7	d	Chronic		modified Steinberg medium	25	-	-	-	-	-	-	-	-	-	N	1.4		Appenroth K.-J., Krech, K., Keresztes, A., Fischer, W., Koloczek, H. (2010). Effects of nickel on the chloroplasts of the duckweeds Spirodela polyrhiza and Lemna minor and their possible use in biomonitoring and phytoremediation. Chemosphere 78: 216-223.

## Sheet: FW_Ni_Temperate
Temperate	Chemical:	Nickel Freshwater - Chronic toxicity data (with preference for NEC, EC10, EC20, EC<20, NOEC; EC50s only reported for studies that do not report (or have unreliable) no- or low-effect concentrations)
	DATA ID			ORGANISM CHARACTERISTICS							TEST CRITERIA							FACTORS AFFECTING TOXICITY (units as describe in headings, unless specified)												FINAL CONCENTRATION		REFERENCE
Tropical /Temperate/Combined	Record ID	Data Source ID		Media Type	Species Scientific Name	Phylum	Type of Organism (fish/amphibians/macroinvertebrates/microinvertebrates/macrophytes/macroalgae/microalgae)	Hetero/ Phototroph	Life Stage	Notes	Endpoint	Endpoint Measurement	Toxicity Value	Exposure Duration	Exposure Duration Units	Acute/ Chronic		Test Media	Temperature (°C)	pH	Conductivity (µS/cm)	Ca (mg/L)	Mg (mg/L)	Hardness (mg CaCO3/L)	Alkalinity (mg CaCO3/L)	Organic Carbon (mg/L)	Dissolved Oxygen (%)	Test Media and Added Ni Equailibration Time	Measured Ni Conc. (Y/N)	Concentration (µg Ni/L)
Temperate	171	13		Freshwater	Alona affinis	Arthropoda	Microinvertebrate	Heterotroph	<48h old neonate	no reproduction detected, so survival data only available. Also nominal values for other ions available in paper	Survival	Survival	LC50	16	d	Chronic		Synthetic water	20	7.18	-	13.9 (nominal)	2.1 (nominal)	43.4	12.4	-	-	-	Y	33.4		Deleebeeck, N.M. E, Muyssen, B.T.A, De Laender, F, Janssen, C.R., De Schamphelaere, K.A.C (2007). Comparison of nickel toxicity to cladocerans in soft versus hard surface waters, Aquatic Toxicology 84: 223-235.
Temperate	171	14		Freshwater	Alona affinis	Arthropoda	Microinvertebrate	Heterotroph	<48h old neonate	no reproduction detected, so survival data only available. Also nominal values for other ions available in paper	Survival	Survival	LC50	16	d	Chronic		Synthetic water	20	7.18	-	4.93 (nominal)	0.984 (nominal)	16.3	12.4	-	-	-	Y	9.85		Deleebeeck, N.M. E, Muyssen, B.T.A, De Laender, F, Janssen, C.R., De Schamphelaere, K.A.C (2007). Comparison of nickel toxicity to cladocerans in soft versus hard surface waters, Aquatic Toxicology 84: 223-235.
Temperate	5-2	2		Freshwater	Ceriodaphnia dubia	Arthropoda	Microinvertebrate - crustacean	Heterotrophic	Neonate (<24 h)		Reproduction	Reproduction (number of juveniles)	EC10	7	d	Chronic		Natural water from Brisy, Belgium (0.2 µm filtered) (i.e. with OC) with added CaCl2, (composition provided in Table 1)	25	7.4 ± 0.2	–	28.7 ± 0.5	3.0 ± 0.7	84	–	7.3 ± 2.8 mg/L	–	–	Yes	28		Nys, C., Van Regenmortel, T., Janssen, C.R., Blust, R., Smolders, E. and De Schamphelaere, K.A.C. (2017) Comparison of chronic mixture toxicity of nickel-zinc-copper and nickel-zinc-copper-cadmium mixtures between Ceriodaphnia dubia and Pseudokirchneriella subcapitata. Environmental Toxicology and Chemistry, 36:1056–1066.
Temperate	5-3	3		Freshwater	Ceriodaphnia dubia	Arthropoda	Microinvertebrate - crustacean	Heterotrophic	Neonate (<24 h)		Reproduction	Reproduction (number of juveniles)	EC10	7	d	Chronic		Natural water from Brisy, Belgium (0.2 µm filtered) (i.e. with OC) with added CaCl2, (composition provided in Table 1)	25	7.4 ± 0.3	–	29.7 ± 1.8	3.3 ± 0.3	88	–	7.2 ± 0.4 mg/L	–	–	Yes	10		Nys, C., Van Regenmortel, T., Janssen, C.R., Blust, R., Smolders, E. and De Schamphelaere, K.A.C. (2017) Comparison of chronic mixture toxicity of nickel-zinc-copper and nickel-zinc-copper-cadmium mixtures between Ceriodaphnia dubia and Pseudokirchneriella subcapitata. Environmental Toxicology and Chemistry, 36:1056–1066.
Temperate	6-1	1		Freshwater	Ceriodaphnia dubia	Arthropoda	Microinvertebrate - crustacean	Heterotrophic	Neonate (<24 h)		Reproduction	Reproduction (number of juveniles)	EC10	7	d	Chronic		Natural water from Brisy, Belgium (0.2 µm filtered) (i.e. with OC) with added CaCl2, (composition provided in Table 1)	25	7.1 ± 0.1	–	32 ± 0	4.3 ± 0.0	98	–	5.2 ± 0.9 mg/L	–	–	Yes	31		Nys, C., Janssen, C.R. and De Schamphelaere, K.A.C. (2017) Development and validation of a metal mixture bioavailability model (MMBM) to predict chronic toxicity of Ni-Zn-Pb mixtures to Ceriodaphnia dubia. Environmental Pollution, 220:1271–1281.
Temperate	6-2	2		Freshwater	Ceriodaphnia dubia	Arthropoda	Microinvertebrate - crustacean	Heterotrophic	Neonate (<24 h)		Reproduction	Reproduction (number of juveniles)	EC10	7	d	Chronic		Natural water from Brisy, Belgium (0.2 µm filtered) (i.e. with OC) with added CaCl2, (composition provided in Table 1)	25	8.1 ± 0.1	–	33 ± 1	4.4 ± 0.2	101	–	5.4 ± 0.8 mg/L	–	–	Yes	6.5		Nys, C., Janssen, C.R. and De Schamphelaere, K.A.C. (2017) Development and validation of a metal mixture bioavailability model (MMBM) to predict chronic toxicity of Ni-Zn-Pb mixtures to Ceriodaphnia dubia. Environmental Pollution, 220:1271–1281.
Temperate	6-3	3		Freshwater	Ceriodaphnia dubia	Arthropoda	Microinvertebrate - crustacean	Heterotrophic	Neonate (<24 h)		Reproduction	Reproduction (number of juveniles)	EC10	7	d	Chronic		Natural water from Brisy, Belgium (0.2 µm filtered) (i.e. with OC) with added CaCl2, (composition provided in Table 1)	25	7.1 ± 0.6	–	33 ± 1	4.5 ± 0.2	101	–	6.1 ± 1.3 mg/L	–	–	Yes	11		Nys, C., Janssen, C.R. and De Schamphelaere, K.A.C. (2017) Development and validation of a metal mixture bioavailability model (MMBM) to predict chronic toxicity of Ni-Zn-Pb mixtures to Ceriodaphnia dubia. Environmental Pollution, 220:1271–1281.
Temperate	6-4	4		Freshwater	Ceriodaphnia dubia	Arthropoda	Microinvertebrate - crustacean	Heterotrophic	Neonate (<24 h)		Reproduction	Reproduction (number of juveniles)	EC10	7	d	Chronic		Natural water from Brisy, Belgium (0.2 µm filtered) (i.e. with OC) with added CaCl2, (composition provided in Table 1)	25	7.2 ± 0.1	–	75 ± 1	4.4 ± 0.1	206	–	5.9 ± 1.2 mg/L	–	–	Yes	19		Nys, C., Janssen, C.R. and De Schamphelaere, K.A.C. (2017) Development and validation of a metal mixture bioavailability model (MMBM) to predict chronic toxicity of Ni-Zn-Pb mixtures to Ceriodaphnia dubia. Environmental Pollution, 220:1271–1281.
Temperate	6-5	5		Freshwater	Ceriodaphnia dubia	Arthropoda	Microinvertebrate - crustacean	Heterotrophic	Neonate (<24 h)		Reproduction	Reproduction (number of juveniles)	EC10	7	d	Chronic		Natural water from Brisy, Belgium (0.2 µm filtered) (i.e. with OC) with added CaCl2, (composition provided in Table 1)	25	7.2 ± 0.4	–	33 ± 1	4.5 ± 0.1	101	–	5.1 ± 0.7 mg/L	–	–	Yes	5.5		Nys, C., Janssen, C.R. and De Schamphelaere, K.A.C. (2017) Development and validation of a metal mixture bioavailability model (MMBM) to predict chronic toxicity of Ni-Zn-Pb mixtures to Ceriodaphnia dubia. Environmental Pollution, 220:1271–1281.
Temperate	6-6	6		Freshwater	Ceriodaphnia dubia	Arthropoda	Microinvertebrate - crustacean	Heterotrophic	Neonate (<24 h)		Reproduction	Reproduction (number of juveniles)	EC10	7	d	Chronic		Natural water from Ankeveen, Netherlands (0.2 µm filtered) (i.e. with OC) (composition provided in Table 1)	25	8.0 ± 0.6	–	45 ± 1	12 ± 0	162	–	11.2 ± 2.2 mg/L	–	–	Yes	11		Nys, C., Janssen, C.R. and De Schamphelaere, K.A.C. (2017) Development and validation of a metal mixture bioavailability model (MMBM) to predict chronic toxicity of Ni-Zn-Pb mixtures to Ceriodaphnia dubia. Environmental Pollution, 220:1271–1281.
Temperate	165	16		Freshwater	Ceriodaphnia dubia	Arthropoda	Microinvertebrate	Heterotroph	<24h old neonate		Reproduction	Reproduction	EC10	7-8	d	Chronic		Collected water sample (Tea tree)	25 ± 2	7.3	-	2.1	4.7	25	-	10	-	-	Y	3.6		Peters, A. Merrington, G. Kosmala-Grzechnik, S. (2014). Parameterisation of Biotic Ligand Models for nickel to Australian Test Species. Wca environment Project Number P0313-12-13, 41 pp.
Temperate	165	17		Freshwater	Ceriodaphnia dubia	Arthropoda	Microinvertebrate	Heterotroph	<24h old neonate		Reproduction	Reproduction	EC10	7-8	d	Chronic		Collected water sample (Woronora)	25 ± 2	7.2	-	2.5	3.5	21	-	4	-	-	Y	6.2		Peters, A. Merrington, G. Kosmala-Grzechnik, S. (2014). Parameterisation of Biotic Ligand Models for nickel to Australian Test Species. Wca environment Project Number P0313-12-13, 41 pp.
Temperate	165	18		Freshwater	Ceriodaphnia dubia	Arthropoda	Microinvertebrate	Heterotroph	<24h old neonate		Reproduction	Reproduction	EC10	7-8	d	Chronic		Collected water sample (Peechelba)	25 ± 2	8.2	-	3.1	2.9	20	-	0.5	-	-	Y	2		Peters, A. Merrington, G. Kosmala-Grzechnik, S. (2014). Parameterisation of Biotic Ligand Models for nickel to Australian Test Species. Wca environment Project Number P0313-12-13, 41 pp.
Temperate	165	19		Freshwater	Ceriodaphnia dubia	Arthropoda	Microinvertebrate	Heterotroph	<24h old neonate		Reproduction	Reproduction	EC10	7-8	d	Chronic		Collected water sample (Wellington)	25 ± 2	7.9	-	11	7.4	58	-	5	-	-	Y	4.9		Peters, A. Merrington, G. Kosmala-Grzechnik, S. (2014). Parameterisation of Biotic Ligand Models for nickel to Australian Test Species. Wca environment Project Number P0313-12-13, 41 pp.
Temperate	174	5		Freshwater	Ceriodaphnia dubia	Arthropoda	Microinvertebrate	Heterotroph	<24 h old neonate		Reproduction	Reproduction	LOEC	7	d	Chronic		USEPA moderatly hard water with Ca and Mg adjusted for hardness	25-26	7.66	-	16	2.4	50	-	1.3	8.37 mg/L	24 h	Y	3.8		Keithly, J. Brooker, J.A., DeForest, D.K., Wu, B.K. and Brix, K.V. (2004). Acute and chronic toxic ity of nickel to a cladoceran (Ceriodaphnia dubia) and an amphipod (Hyallela azteca). Environmental Toxicology and Chemistry 23: 691-696.
Temperate	174	10		Freshwater	Ceriodaphnia dubia	Arthropoda	Microinvertebrate	Heterotroph	<24 h old neonate		Reproduction	Reproduction	NOEC	7	d	Chronic		USEPA moderatly hard water with Ca and Mg adjusted for hardness	25-26	7.7	-	31	8.7	113	-	1.3	8.34 mg/L	24 h	Y	5.3		Keithly, J. Brooker, J.A., DeForest, D.K., Wu, B.K. and Brix, K.V. (2004). Acute and chronic toxic ity of nickel to a cladoceran (Ceriodaphnia dubia) and an amphipod (Hyallela azteca). Environmental Toxicology and Chemistry 23: 691-696.
Temperate	174	16		Freshwater	Ceriodaphnia dubia	Arthropoda	Microinvertebrate	Heterotroph	<24 h old neonate		Reproduction	Reproduction	NOEC	7	d	Chronic		USEPA moderatly hard water with Ca and Mg adjusted for hardness	25-26	7.61	-	43	13	161	-	1.3	8.44 mg/L	24 h	Y	3.4		Keithly, J. Brooker, J.A., DeForest, D.K., Wu, B.K. and Brix, K.V. (2004). Acute and chronic toxic ity of nickel to a cladoceran (Ceriodaphnia dubia) and an amphipod (Hyallela azteca). Environmental Toxicology and Chemistry 23: 691-696.
Temperate	174	22		Freshwater	Ceriodaphnia dubia	Arthropoda	Microinvertebrate	Heterotroph	<24 h old neonate		Reproduction	Reproduction	NOEC	7	d	Chronic		USEPA moderatly hard water with Ca and Mg adjusted for hardness	25-26	7.8	-	68	20	253	-	1.3	8.63 mg/L	24 h	Y	5.8		Keithly, J. Brooker, J.A., DeForest, D.K., Wu, B.K. and Brix, K.V. (2004). Acute and chronic toxic ity of nickel to a cladoceran (Ceriodaphnia dubia) and an amphipod (Hyallela azteca). Environmental Toxicology and Chemistry 23: 691-696.
Temperate	174	2		Freshwater	Ceriodaphnia dubia	Arthropoda	Microinvertebrate	Heterotroph	<24 h old neonate		Survival	Survival	LOEC	7	d	Chronic		USEPA moderatly hard water with Ca and Mg adjusted for hardness	25-26	7.66	-	16	2.4	50	-	1.3	8.37 mg/L	24 h	Y	3.8		Keithly, J. Brooker, J.A., DeForest, D.K., Wu, B.K. and Brix, K.V. (2004). Acute and chronic toxic ity of nickel to a cladoceran (Ceriodaphnia dubia) and an amphipod (Hyallela azteca). Environmental Toxicology and Chemistry 23: 691-696.
Temperate	174	7		Freshwater	Ceriodaphnia dubia	Arthropoda	Microinvertebrate	Heterotroph	<24 h old neonate		Survival	Survival	NOEC	7	d	Chronic		USEPA moderatly hard water with Ca and Mg adjusted for hardness	25-26	7.7	-	31	8.7	113	-	1.3	8.34 mg/L	24 h	Y	5.3		Keithly, J. Brooker, J.A., DeForest, D.K., Wu, B.K. and Brix, K.V. (2004). Acute and chronic toxic ity of nickel to a cladoceran (Ceriodaphnia dubia) and an amphipod (Hyallela azteca). Environmental Toxicology and Chemistry 23: 691-696.
Temperate	174	13		Freshwater	Ceriodaphnia dubia	Arthropoda	Microinvertebrate	Heterotroph	<24 h old neonate		Survival	Survival	NOEC	7	d	Chronic		USEPA moderatly hard water with Ca and Mg adjusted for hardness	25-26	7.61	-	43	13	161	-	1.3	8.44 mg/L	24 h	Y	15.3		Keithly, J. Brooker, J.A., DeForest, D.K., Wu, B.K. and Brix, K.V. (2004). Acute and chronic toxic ity of nickel to a cladoceran (Ceriodaphnia dubia) and an amphipod (Hyallela azteca). Environmental Toxicology and Chemistry 23: 691-696.
Temperate	174	19		Freshwater	Ceriodaphnia dubia	Arthropoda	Microinvertebrate	Heterotroph	<24 h old neonate		Survival	Survival	NOEC	7	d	Chronic		USEPA moderatly hard water with Ca and Mg adjusted for hardness	25-26	7.8	-	68	20	253	-	1.3	8.63 mg/L	24 h	Y	9.6		Keithly, J. Brooker, J.A., DeForest, D.K., Wu, B.K. and Brix, K.V. (2004). Acute and chronic toxic ity of nickel to a cladoceran (Ceriodaphnia dubia) and an amphipod (Hyallela azteca). Environmental Toxicology and Chemistry 23: 691-696.
Temperate	13-1	1		Freshwater	Ceriodaphnia dubia	Arthropoda	Microinvertebrate - crustacean	Heterotrophic	Neonate (<24 h)		Survival	Survival	NOEC	7	d	Chronic		30% Demineralised water (ammended with low metal concentrations)	25 ± 2	8.5 ± 0.1	224 ± 21	-	-	117 ± 7	84 ±3	–	–	–	No	7.5		Kszos, L.A., Stewart, A.J. and Taylor, P.A. (1992) An evaluation of nickel toxicity to Ceriodaphnia dubia and Daphnia magna in a contaminated stream and in laboratory tests. Environmental Toxicology and Chemistry 11:1001–1012
Temperate	171	15		Freshwater	Ceriodaphnia pulchella	Arthropoda	Microinvertebrate	Heterotroph	<48h old neonate	nominal values for other ionas available in paper	Reproduction	Reproduction	EC10	17	d	Chronic		Synthetic water	20	7.18	-	13.9 (nominal)	2.1 (nominal)	43.4	12.4	-	-	-	Y	27.6		Deleebeeck, N.M. E, Muyssen, B.T.A, De Laender, F, Janssen, C.R., De Schamphelaere, K.A.C (2007). Comparison of nickel toxicity to cladocerans in soft versus hard surface waters, Aquatic Toxicology 84: 223-235.
Temperate	171	17		Freshwater	Ceriodaphnia pulchella	Arthropoda	Microinvertebrate	Heterotroph	<48h old neonate	nominal values for other ionas available in paper	Reproduction	Reproduction	EC10	17	d	Chronic		Synthetic water	20	7.18	-	4.93 (nominal)	0.984 (nominal)	16.3	12.4	-	-	-	Y	6.99		Deleebeeck, N.M. E, Muyssen, B.T.A, De Laender, F, Janssen, C.R., De Schamphelaere, K.A.C (2007). Comparison of nickel toxicity to cladocerans in soft versus hard surface waters, Aquatic Toxicology 84: 223-235.
Temperate	171	1		Freshwater	Ceriodaphnia quadrangula	Arthropoda	Microinvertebrate	Heterotroph	<48h old neonate	nominal values for other ionas available in paper	Reproduction	Reproduction	EC10	17	d	Chronic		Synthetic water	20	7.18	-	13.9 (nominal)	2.1 (nominal)	43.4	12.4	-	-	-	Y	33.1		Deleebeeck, N.M. E, Muyssen, B.T.A, De Laender, F, Janssen, C.R., De Schamphelaere, K.A.C (2007). Comparison of nickel toxicity to cladocerans in soft versus hard surface waters, Aquatic Toxicology 84: 223-235.
Temperate	171	3		Freshwater	Ceriodaphnia quadrangula	Arthropoda	Microinvertebrate	Heterotroph	<48h old neonate	nominal values for other ionas available in paper	Reproduction	Reproduction	EC10	17	d	Chronic		Synthetic water	20	7.18	-	4.93 (nominal)	0.984 (nominal)	16.3	12.4	-	-	-	Y	2.45		Deleebeeck, N.M. E, Muyssen, B.T.A, De Laender, F, Janssen, C.R., De Schamphelaere, K.A.C (2007). Comparison of nickel toxicity to cladocerans in soft versus hard surface waters, Aquatic Toxicology 84: 223-235.
Temperate	171	5		Freshwater	Ceriodaphnia quadrangula	Arthropoda	Microinvertebrate	Heterotroph	<48h old neonate	nominal values for other ionas available in paper	Reproduction	Reproduction	EC10	17	d	Chronic		Synthetic water	20	7.18	-	1.75 (nominal)	0.461 (nominal)	6.25	12.4	-	-	-	Y	2.95		Deleebeeck, N.M. E, Muyssen, B.T.A, De Laender, F, Janssen, C.R., De Schamphelaere, K.A.C (2007). Comparison of nickel toxicity to cladocerans in soft versus hard surface waters, Aquatic Toxicology 84: 223-235.
Temperate	171	7		Freshwater	Ceriodaphnia quadrangula	Arthropoda	Microinvertebrate	Heterotroph	<48h old neonate	nominal values for other ionas available in paper	Reproduction	Reproduction	EC10	17	d	Chronic		Synthetic water	20	7.18	-	4.93 (nominal)	0.984 (nominal)	16.3	12.4	-	-	-	Y	21.7		Deleebeeck, N.M. E, Muyssen, B.T.A, De Laender, F, Janssen, C.R., De Schamphelaere, K.A.C (2007). Comparison of nickel toxicity to cladocerans in soft versus hard surface waters, Aquatic Toxicology 84: 223-235.
Temperate	162	16		Freshwater	Chironomus tentans	Arthropoda	macroinvertebrate	Heterotroph	second instar larvae		Growth	Growth (AFDW)	EC10	10	d	Chronic		Calapooia river water	25 ± 2	8.1	-	46	21	212	200	0.69	-	18 h	Y	404.3		Schlekat, C. E., Genderen, E. V., De Schamphelaerem K. A. C., Antunes, P. M. C., Rogevich, E. C., and Stubblefield, W. A. (2010) Cross-species extrpolation of chronic nickel Biotic Ligand Models. Science of the Total Environment 408, 6148-6157.
Temperate	162	19		Freshwater	Chironomus tentans	Arthropoda	macroinvertebrate	Heterotroph	second instar larvae		Growth	Growth (AFDW)	EC10	10	d	Chronic		S. Platte River water	25 ± 2	7.6	-	71	17	256	160	7.1	-	18 h	Y	782.2		Schlekat, C. E., Genderen, E. V., De Schamphelaerem K. A. C., Antunes, P. M. C., Rogevich, E. C., and Stubblefield, W. A. (2010) Cross-species extrpolation of chronic nickel Biotic Ligand Models. Science of the Total Environment 408, 6148-6157.
Temperate	162	22		Freshwater	Chironomus tentans	Arthropoda	macroinvertebrate	Heterotroph	second instar larvae		Growth	Growth (AFDW)	EC10	10	d	Chronic		S. Platte River water (pH amended)	25 ± 2	6.9	-	72	17	256	16	7	-	18 h	Y	405.4		Schlekat, C. E., Genderen, E. V., De Schamphelaerem K. A. C., Antunes, P. M. C., Rogevich, E. C., and Stubblefield, W. A. (2010) Cross-species extrpolation of chronic nickel Biotic Ligand Models. Science of the Total Environment 408, 6148-6157.
Temperate	162	25		Freshwater	Chironomus tentans	Arthropoda	macroinvertebrate	Heterotroph	second instar larvae		Growth	Growth (AFDW)	EC10	10	d	Chronic		S. Santiam River water	25 ± 2	7.2	-	3.4	0.81	16	24	0.94	-	18 h	Y	305.7		Schlekat, C. E., Genderen, E. V., De Schamphelaerem K. A. C., Antunes, P. M. C., Rogevich, E. C., and Stubblefield, W. A. (2010) Cross-species extrpolation of chronic nickel Biotic Ligand Models. Science of the Total Environment 408, 6148-6157.
Temperate	162	28		Freshwater	Chironomus tentans	Arthropoda	macroinvertebrate	Heterotroph	second instar larvae		Growth	Growth (AFDW)	EC10	10	d	Chronic		Zollner Creek water	25 ± 2	7.3	-	32	11	136	28	7.1	-	18 h	Y	251.1		Schlekat, C. E., Genderen, E. V., De Schamphelaerem K. A. C., Antunes, P. M. C., Rogevich, E. C., and Stubblefield, W. A. (2010) Cross-species extrpolation of chronic nickel Biotic Ligand Models. Science of the Total Environment 408, 6148-6157.
Temperate	7-1	1		Freshwater	Clistoronia magnifica	Arthropoda	Macroinvertebrate	Heterotrophic	Larvae (late 3rd-star and early 4th-star)		Reproduction	Life cycle (second generation larvae)	NOEL	unclear (up to 8 months)		Chronic		Well water	15 ± 2	6.8–7.4	–	-	-	54 ± 8	45 ± 7	–	–	–	Yes	66		Nebeker, A.V., Savonen, C., Baker, R.J. and McCrady, J.K. (1984) Effects of copper, nickel and zinc on the life cycle of the caddisfly Clistoronia magnifica (Limnephilidae). Environmental Toxicology and Chemsistry, 3:645–649.
Temperate	7-2	2		Freshwater	Clistoronia magnifica	Arthropoda	Macroinvertebrate	Heterotrophic	Larvae (late 3rd-star and early 4th-star)		Reproduction	Life cycle (first generation, adult emergence)	NOEL	unclear (up to 8 months)		Chronic		Well water	15 ± 2	6.8–7.4	–	-	-	54 ± 8	45 ± 7	–	–	–	Yes	66		Nebeker, A.V., Savonen, C., Baker, R.J. and McCrady, J.K. (1984) Effects of copper, nickel and zinc on the life cycle of the caddisfly Clistoronia magnifica (Limnephilidae). Environmental Toxicology and Chemsistry, 3:645–649.
Temperate	12-2	2		Freshwater	Clistoronia magnifica	Arthropoda	Macroinvertebrate	Heterotrophic	Larvae (first instar)		Survival	Survival	NOEC	19	weeks	Chronic		Tap water (dechlorinated)	10–13	5.5 (4.9–5.7)	–	1.6	0.1	45	–	2.5–3.5	8–10 mg/L	–	Yes	55		van Frankenhuyzen K. and Geen G.H. (1987) Effects of low pH and nickel on growth and survival of the shredding caddisfly Clistoronia magnifica (Limnephilidae) Canadian Journal of Zoology 65, 1729–1732
Temperate	12-3	3		Freshwater	Clistoronia magnifica	Arthropoda	Macroinvertebrate	Heterotrophic	Larvae (first instar)		Survival	Survival	NOEC	19	weeks	Chronic		Tap water (dechlorinated)	10–13	6.2 (5.9–6.4)	–	1.6	0.1	45	–	2.5–3.5	8–10 mg/L	–	Yes	55		van Frankenhuyzen K. and Geen G.H. (1987) Effects of low pH and nickel on growth and survival of the shredding caddisfly Clistoronia magnifica (Limnephilidae) Canadian Journal of Zoology 65, 1729–1732
Temperate	166	1		Freshwater	Cyprinus carpio	Chordata	Fish	Heterotroph	1d old larvae		Survival	Survival	LC50	10	d	Chronic		Spring water	23-25	7.4	-	-	-	128	-	-	-	-	Y	750		Blaylock, B.G. and Frank, M.L. (1979). A coparison of the toxicity of nickel to the developing eggs and larvae of carp (Cyprinus carpio). Bull. Environm. Contam. Toxicol. 21: 604-611
Temperate	1-1	1		Freshwater	Cyprinus carpio	Chordata	Fish	Heterotrophic	Larvae (1-d old)		Survival	Survival	LC50	10.7	d	Chronic		Springwater	23–25	7.4	–	-	-	128	–	–	–	–	Yes	750		Blaylock B.G. and Frank M.L. (1979) A comparison of the toxicity of nickel to the developing eggs and larvae of carp (Cyprinus carpio). Bulletin of Environmental Contamination and Toxicology 21, 604–611.
Temperate	171	9		Freshwater	Daphnia longispina	Arthropoda	Microinvertebrate	Heterotroph	<48h old neonate	nominal values for other ionas available in paper	Reproduction	Reproduction	EC10	21	d	Chronic		Synthetic water	20	7.18	-	13.9 (nominal)	2.1 (nominal)	43.4	12.4	-	-	-	Y	113		Deleebeeck, N.M. E, Muyssen, B.T.A, De Laender, F, Janssen, C.R., De Schamphelaere, K.A.C (2007). Comparison of nickel toxicity to cladocerans in soft versus hard surface waters, Aquatic Toxicology 84: 223-235.
Temperate	171	11		Freshwater	Daphnia longispina	Arthropoda	Microinvertebrate	Heterotroph	<48h old neonate	nominal values for other ionas available in paper	Reproduction	Reproduction	EC10	21	d	Chronic		Synthetic water	20	7.18	-	4.93 (nominal)	0.984 (nominal)	16.3	12.4	-	-	-	Y	14.8		Deleebeeck, N.M. E, Muyssen, B.T.A, De Laender, F, Janssen, C.R., De Schamphelaere, K.A.C (2007). Comparison of nickel toxicity to cladocerans in soft versus hard surface waters, Aquatic Toxicology 84: 223-235.
Temperate	173	3		Freshwater	Daphnia magna	Arthropoda	Microinvertebrate	Heterotroph	<24 h old neonate	acceptability criteria not stated or inferred.	length	length	LOEC	21	d	Chronic		Lake Ijssel water filtered (25 µm) and uv treated	20	8.1	-	-	-	225	-	-	-	-	Y	320		Ensernik, E.L., Maas-Diepevee, J.L. and Van Leeuwen, C.J. (1991). Combined effects of metals; an ecotoxicological evaluation. Water Research 25: 679-687.
Temperate	173	5		Freshwater	Daphnia magna	Arthropoda	Microinvertebrate	Heterotroph	population mixed age	acceptability criteria not stated or inferred.	population growth	population growth	EC10	21	d	Chronic		Lake Ijssel water filtered (25 µm) and uv treated	20	8.1	-	-	-	225	-	-	-	-	Y	540		Ensernik, E.L., Maas-Diepevee, J.L. and Van Leeuwen, C.J. (1991). Combined effects of metals; an ecotoxicological evaluation. Water Research 25: 679-687.
Temperate	167	1		Freshwater	Daphnia magna	Arthropoda	Microinvertebrate	Heterotroph	<24h old neonate	More major ion values available in this paper for all endpoints	Reproduction	Reproduction	EC10	21	d	Chronic		synthetic water Ca 0.25mM	-	6.85	-	7.23	5.74	41.7	2.96	-	-	24 h	Y	8.78		Deleebeeck, N.M.E., de Schamphelaere, K.A.C. and Janssen, C.R. (2008). A Novel method for predicting chronic bioavailability and toxicity to Daphnia magna in artificial and natural waters. Environemtnal Toxicology and Chemistry 27: 2097-2107.
Temperate	167	2		Freshwater	Daphnia magna	Arthropoda	Microinvertebrate	Heterotroph	<24h old neonate		Reproduction	Reproduction	EC10	21	d	Chronic		synthetic water Ca 0.5mM	-	6.81	-	14.5	5.72	59.7	2.89	-	-	24 h	Y	16.4		Deleebeeck, N.M.E., de Schamphelaere, K.A.C. and Janssen, C.R. (2008). A Novel method for predicting chronic bioavailability and toxicity to Daphnia magna in artificial and natural waters. Environemtnal Toxicology and Chemistry 27: 2097-2107.
Temperate	167	3		Freshwater	Daphnia magna	Arthropoda	Microinvertebrate	Heterotroph	<24h old neonate		Reproduction	Reproduction	EC10	21	d	Chronic		synthetic water Ca 1.0mM	-	6.81	-	29.6	5.66	97.1	2.89	-	-	24 h	Y	20.7		Deleebeeck, N.M.E., de Schamphelaere, K.A.C. and Janssen, C.R. (2008). A Novel method for predicting chronic bioavailability and toxicity to Daphnia magna in artificial and natural waters. Environemtnal Toxicology and Chemistry 27: 2097-2107.
Temperate	167	4		Freshwater	Daphnia magna	Arthropoda	Microinvertebrate	Heterotroph	<24h old neonate		Reproduction	Reproduction	EC10	21	d	Chronic		synthetic water Ca 1.5mM	-	6.79	-	43.4	5.68	132	2.86	-	-	24 h	Y	13		Deleebeeck, N.M.E., de Schamphelaere, K.A.C. and Janssen, C.R. (2008). A Novel method for predicting chronic bioavailability and toxicity to Daphnia magna in artificial and natural waters. Environemtnal Toxicology and Chemistry 27: 2097-2107.
Temperate	167	5		Freshwater	Daphnia magna	Arthropoda	Microinvertebrate	Heterotroph	<24h old neonate		Reproduction	Reproduction	EC10	21	d	Chronic		synthetic water Ca 2.0mM	-	6.79	-	58.4	5.65	169	2.86	-	-	24 h	Y	34		Deleebeeck, N.M.E., de Schamphelaere, K.A.C. and Janssen, C.R. (2008). A Novel method for predicting chronic bioavailability and toxicity to Daphnia magna in artificial and natural waters. Environemtnal Toxicology and Chemistry 27: 2097-2107.
Temperate	167	6		Freshwater	Daphnia magna	Arthropoda	Microinvertebrate	Heterotroph	<24h old neonate		Reproduction	Reproduction	EC10	21	d	Chronic		synthetic water Ca 3.0mM	-	6.8	-	88.3	5.49	243	2.88	-	-	24 h	Y	31.2		Deleebeeck, N.M.E., de Schamphelaere, K.A.C. and Janssen, C.R. (2008). A Novel method for predicting chronic bioavailability and toxicity to Daphnia magna in artificial and natural waters. Environemtnal Toxicology and Chemistry 27: 2097-2107.
Temperate	167	7		Freshwater	Daphnia magna	Arthropoda	Microinvertebrate	Heterotroph	<24h old neonate		Reproduction	Reproduction	EC10	21	d	Chronic		synthetic water Mg 0.25mM	-	6.79	-	7.29	5.97	42.8	2.86	-	-	24 h	Y	16.4		Deleebeeck, N.M.E., de Schamphelaere, K.A.C. and Janssen, C.R. (2008). A Novel method for predicting chronic bioavailability and toxicity to Daphnia magna in artificial and natural waters. Environemtnal Toxicology and Chemistry 27: 2097-2107.
Temperate	167	8		Freshwater	Daphnia magna	Arthropoda	Microinvertebrate	Heterotroph	<24h old neonate	This EC10 value extrapolated, lowest conc was 28.5	Reproduction	Reproduction	EC10	21	d	Chronic		synthetic water Mg 0.5mM	-	6.81	-	7.54	12	68.2	2.89	-	-	24 h	Y	24.1		Deleebeeck, N.M.E., de Schamphelaere, K.A.C. and Janssen, C.R. (2008). A Novel method for predicting chronic bioavailability and toxicity to Daphnia magna in artificial and natural waters. Environemtnal Toxicology and Chemistry 27: 2097-2107.
Temperate	167	9		Freshwater	Daphnia magna	Arthropoda	Microinvertebrate	Heterotroph	<24h old neonate		Reproduction	Reproduction	EC10	21	d	Chronic		synthetic water Mg 1.0mM	-	6.82	-	7.54	23.8	117	2.91	-	-	24 h	Y	42.5		Deleebeeck, N.M.E., de Schamphelaere, K.A.C. and Janssen, C.R. (2008). A Novel method for predicting chronic bioavailability and toxicity to Daphnia magna in artificial and natural waters. Environemtnal Toxicology and Chemistry 27: 2097-2107.
Temperate	167	10		Freshwater	Daphnia magna	Arthropoda	Microinvertebrate	Heterotroph	<24h old neonate		Reproduction	Reproduction	EC10	21	d	Chronic		synthetic water Mg 1.5mM	-	6.8	-	7.63	35.4	165	2.88	-	-	24 h	Y	47		Deleebeeck, N.M.E., de Schamphelaere, K.A.C. and Janssen, C.R. (2008). A Novel method for predicting chronic bioavailability and toxicity to Daphnia magna in artificial and natural waters. Environemtnal Toxicology and Chemistry 27: 2097-2107.
Temperate	167	11		Freshwater	Daphnia magna	Arthropoda	Microinvertebrate	Heterotroph	<24h old neonate		Reproduction	Reproduction	EC10	21	d	Chronic		synthetic water Mg 2.0mM	-	6.8	-	7.37	47.4	213	2.88	-	-	24 h	Y	76.7		Deleebeeck, N.M.E., de Schamphelaere, K.A.C. and Janssen, C.R. (2008). A Novel method for predicting chronic bioavailability and toxicity to Daphnia magna in artificial and natural waters. Environemtnal Toxicology and Chemistry 27: 2097-2107.
Temperate	167	12		Freshwater	Daphnia magna	Arthropoda	Microinvertebrate	Heterotroph	<24h old neonate		Reproduction	Reproduction	EC10	21	d	Chronic		synthetic water Mg 3.0mM	-	6.81	-	7.61	72.1	315	2.89	-	-	24 h	Y	58.6		Deleebeeck, N.M.E., de Schamphelaere, K.A.C. and Janssen, C.R. (2008). A Novel method for predicting chronic bioavailability and toxicity to Daphnia magna in artificial and natural waters. Environemtnal Toxicology and Chemistry 27: 2097-2107.
Temperate	167	13		Freshwater	Daphnia magna	Arthropoda	Microinvertebrate	Heterotroph	<24h old neonate		Reproduction	Reproduction	EC10	21	d	Chronic		synthetic water pH 5.8	-	5.87	-	10	6.91	53.4	0.652	-	-	24 h	Y	24.1		Deleebeeck, N.M.E., de Schamphelaere, K.A.C. and Janssen, C.R. (2008). A Novel method for predicting chronic bioavailability and toxicity to Daphnia magna in artificial and natural waters. Environemtnal Toxicology and Chemistry 27: 2097-2107.
Temperate	167	14		Freshwater	Daphnia magna	Arthropoda	Microinvertebrate	Heterotroph	<24h old neonate		Reproduction	Reproduction	EC10	21	d	Chronic		synthetic water pH 6.4	-	6.4	-	10	6.9	53.4	3.25	-	-	24 h	Y	23.3		Deleebeeck, N.M.E., de Schamphelaere, K.A.C. and Janssen, C.R. (2008). A Novel method for predicting chronic bioavailability and toxicity to Daphnia magna in artificial and natural waters. Environemtnal Toxicology and Chemistry 27: 2097-2107.
Temperate	167	15		Freshwater	Daphnia magna	Arthropoda	Microinvertebrate	Heterotroph	<24h old neonate		Reproduction	Reproduction	EC10	21	d	Chronic		synthetic water pH 7.0	-	6.97	-	10.1	6.88	53.5	11	-	-	24 h	Y	34.7		Deleebeeck, N.M.E., de Schamphelaere, K.A.C. and Janssen, C.R. (2008). A Novel method for predicting chronic bioavailability and toxicity to Daphnia magna in artificial and natural waters. Environemtnal Toxicology and Chemistry 27: 2097-2107.
Temperate	167	16		Freshwater	Daphnia magna	Arthropoda	Microinvertebrate	Heterotroph	<24h old neonate		Reproduction	Reproduction	EC10	21	d	Chronic		synthetic water pH 7.6	-	7.35	-	10	7.02	53.9	21.9	-	-	24 h	Y	32		Deleebeeck, N.M.E., de Schamphelaere, K.A.C. and Janssen, C.R. (2008). A Novel method for predicting chronic bioavailability and toxicity to Daphnia magna in artificial and natural waters. Environemtnal Toxicology and Chemistry 27: 2097-2107.
Temperate	167	17		Freshwater	Daphnia magna	Arthropoda	Microinvertebrate	Heterotroph	<24h old neonate		Reproduction	Reproduction	EC10	21	d	Chronic		synthetic water pH 7.6*	-	7.62	-	9.92	7.11	54	36.5	-	-	24 h	Y	25.6		Deleebeeck, N.M.E., de Schamphelaere, K.A.C. and Janssen, C.R. (2008). A Novel method for predicting chronic bioavailability and toxicity to Daphnia magna in artificial and natural waters. Environemtnal Toxicology and Chemistry 27: 2097-2107.
Temperate	167	18		Freshwater	Daphnia magna	Arthropoda	Microinvertebrate	Heterotroph	<24h old neonate		Reproduction	Reproduction	EC10	21	d	Chronic		synthetic water pH 8.2*	-	8.22	-	9.11	7.2	52.4	174	-	-	24 h	Y	16.9		Deleebeeck, N.M.E., de Schamphelaere, K.A.C. and Janssen, C.R. (2008). A Novel method for predicting chronic bioavailability and toxicity to Daphnia magna in artificial and natural waters. Environemtnal Toxicology and Chemistry 27: 2097-2107.
Temperate	167	19		Freshwater	Daphnia magna	Arthropoda	Microinvertebrate	Heterotroph	<24h old neonate	4.0 µg/L Ni in base water	Reproduction	Reproduction	EC10	21	d	Chronic		Filtered (0.45um) Ankeveen water	-	6.79	-	38.3	6.54	123	12.3	17.3	-	24 h	Y	256		Deleebeeck, N.M.E., de Schamphelaere, K.A.C. and Janssen, C.R. (2008). A Novel method for predicting chronic bioavailability and toxicity to Daphnia magna in artificial and natural waters. Environemtnal Toxicology and Chemistry 27: 2097-2107.
Temperate	167	20		Freshwater	Daphnia magna	Arthropoda	Microinvertebrate	Heterotroph	<24h old neonate	2.5 µg/L Ni in base water	Reproduction	Reproduction	EC10	21	d	Chronic		Filtered (0.45um) Bihain water	-	6.15	-	3.68	1.07	13.6	8.36	5.37	-	24 h	Y	32.7		Deleebeeck, N.M.E., de Schamphelaere, K.A.C. and Janssen, C.R. (2008). A Novel method for predicting chronic bioavailability and toxicity to Daphnia magna in artificial and natural waters. Environemtnal Toxicology and Chemistry 27: 2097-2107.
Temperate	167	21		Freshwater	Daphnia magna	Arthropoda	Microinvertebrate	Heterotroph	<24h old neonate	This EC10 value extrapolated, lowest conc was 60.1. Also 2.0 µg/L Ni in base water	Reproduction	Reproduction	EC10	21	d	Chronic		Filtered (0.45um) Brisy water	-	7.09	-	4.99	3.38	26.4	12.8	2.53	-	24 h	Y	52.3		Deleebeeck, N.M.E., de Schamphelaere, K.A.C. and Janssen, C.R. (2008). A Novel method for predicting chronic bioavailability and toxicity to Daphnia magna in artificial and natural waters. Environemtnal Toxicology and Chemistry 27: 2097-2107.
Temperate	167	22		Freshwater	Daphnia magna	Arthropoda	Microinvertebrate	Heterotroph	<24h old neonate	1.0 µg/L Ni in base water	Reproduction	Reproduction	EC10	21	d	Chronic		Filtered (0.45um) Markermeer water	-	8.09	-	52.7	14	189	127	7.49	-	24 h	Y	139		Deleebeeck, N.M.E., de Schamphelaere, K.A.C. and Janssen, C.R. (2008). A Novel method for predicting chronic bioavailability and toxicity to Daphnia magna in artificial and natural waters. Environemtnal Toxicology and Chemistry 27: 2097-2107.
Temperate	167	23		Freshwater	Daphnia magna	Arthropoda	Microinvertebrate	Heterotroph	<24h old neonate	Low reliability value. No CLs. And NOEC was <97.5. Also, 4 µg Ni/L in base water	Reproduction	Reproduction	EC10	21	d	Chronic		Filtered (0.45um) Regge water	-	7.71	-	60.1	7.96	183	161	9.87	-	24 h	Y	230		Deleebeeck, N.M.E., de Schamphelaere, K.A.C. and Janssen, C.R. (2008). A Novel method for predicting chronic bioavailability and toxicity to Daphnia magna in artificial and natural waters. Environemtnal Toxicology and Chemistry 27: 2097-2107.
Temperate	167	24		Freshwater	Daphnia magna	Arthropoda	Microinvertebrate	Heterotroph	<24h old neonate	6.0 µg/L Ni in base water	Reproduction	Reproduction	EC10	21	d	Chronic		Filtered (0.45um) Voyon water	-	8.02	-	37.1	7.13	122	122	4.17	-	24 h	Y	117		Deleebeeck, N.M.E., de Schamphelaere, K.A.C. and Janssen, C.R. (2008). A Novel method for predicting chronic bioavailability and toxicity to Daphnia magna in artificial and natural waters. Environemtnal Toxicology and Chemistry 27: 2097-2107.
Temperate	4-5	1		Freshwater	Daphnia magna	Arthropoda	Macroinvertebrate - crustacean	Heterotrophic	Neonate (<1 d)		Reproduction	Reproduction (number of juveniles per adult)	EC10	21	d	Chronic		modified M4-media	20	8.16 ± 0.07	–	60 (calculated)	U-eliable	–	–	–	–	1 d	Yes	109		Nys, C., Janssen, C/R., Van Sprang, P. and De Schamphelaere, K.A.C. (2016) The effect of pH on chronic aquatic nickel toxicity is dependent on the pH itself: Extending the chronic nickel bioavailability models. Environmental Toxicology and Chemistry, 35:1097–1106.
Temperate	4-6	2		Freshwater	Daphnia magna	Arthropoda	Macroinvertebrate - crustacean	Heterotrophic	Neonate (<1 d)		Reproduction	Reproduction (number of juveniles per adult)	EC10	21	d	Chronic		modified M4-media	20	8.67 ± 0.06	–	60 (calculated)	U-eliable	–	–	–	–	1 d	Yes	94		Nys, C., Janssen, C/R., Van Sprang, P. and De Schamphelaere, K.A.C. (2016) The effect of pH on chronic aquatic nickel toxicity is dependent on the pH itself: Extending the chronic nickel bioavailability models. Environmental Toxicology and Chemistry, 35:1097–1106.
Temperate	16-1	1		Freshwater	Daphnia magna	Arthropoda	Macroinvertebrate - crustacean	Heterotrophic	Neonate (<1 d)		Reproduction	Reproduction (number of juveniles per adult)	EC10	21	d	Chronic		modified M4 media	14.84 ± 0.44	7.5–7.8	–	57 ± 3	9.9 ± 0.6	182	–	4.56 ± 1.41 mg/L	9.73 ± 0.29	3 d	Yes	24.9		Pereira, C.M.S., Deruytter, D., Blust, R. and De Schamphelaere K.A.C. (2017) Effect of temperature on chronic toxicity of copper, zinc, and nickel to Daphnia magna Environmental Toxicology and Chemistry 36:1909–1916
Temperate	16-1	2		Freshwater	Daphnia magna	Arthropoda	Macroinvertebrate - crustacean	Heterotrophic	Neonate (<1 d)		Reproduction	Reproduction (number of juveniles per adult)	EC10	21	d	Chronic		modified M4 media	19.64 ± 0.55	7.4–7.7	–	62 ± 4	9.9 ± 0.6	182	–	4.56 ± 1.41 mg/L	9.08 ± 0.10	3 d	Yes	31.3		Pereira, C.M.S., Deruytter, D., Blust, R. and De Schamphelaere K.A.C. (2017) Effect of temperature on chronic toxicity of copper, zinc, and nickel to Daphnia magna Environmental Toxicology and Chemistry 36:1909–1916
Temperate	16-1	3		Freshwater	Daphnia magna	Arthropoda	Macroinvertebrate - crustacean	Heterotrophic	Neonate (<1 d)		Reproduction	Reproduction (number of juveniles per adult)	EC10	21	d	Chronic		modified M4 media	24.75 ± 0.25	7.4–7.7	–	62 ± 4	9.9 ± 0.6	182	–	4.56 ± 1.41 mg/L	8.47 ± 0.16	3 d	Yes	55.6		Pereira, C.M.S., Deruytter, D., Blust, R. and De Schamphelaere K.A.C. (2017) Effect of temperature on chronic toxicity of copper, zinc, and nickel to Daphnia magna Environmental Toxicology and Chemistry 36:1909–1916
Temperate	15-4	4		Freshwater	Daphnia magna	Arthropoda	Macroinvertebrate - crustacean	Heterotrophic	Neonate (<1 d)		Reproduction	Reproduction (number of juveniles per adult)	EC10	3 broods	NA	Chronic		modified M4 media	19.9 ± 0.5	8.0 ± 0.1	–	62 ± 4	9.2 ± 0.7	193	–	3.5 ± 0.2 mg/L	8.9	3 d	Yes	24.4		Pereira, C.M.S., Everaert, G., Blust, R. and De Schamphelaere K.A.C. (2018) Multigenerational effects of nickel on Daphnia magna depend on temperature and the magnitude of the effect in the first generation. Environmental Toxicology and Chemistry 37:1877–1888
Temperate	15-5	5		Freshwater	Daphnia magna	Arthropoda	Macroinvertebrate - crustacean	Heterotrophic	Neonate (<1 d)		Reproduction	Reproduction (number of juveniles per adult)	EC10	3 broods	NA	Chronic		modified M4 media	24.8 ± 0.6	8.0 ± 0.1	–	62 ± 4	9.2 ± 0.7	193	–	3.5 ± 0.2 mg/L	8.9	3 d	Yes	98.5		Pereira, C.M.S., Everaert, G., Blust, R. and De Schamphelaere K.A.C. (2018) Multigenerational effects of nickel on Daphnia magna depend on temperature and the magnitude of the effect in the first generation. Environmental Toxicology and Chemistry 37:1877–1888
Temperate	15-2	2		Freshwater	Daphnia magna	Arthropoda	Macroinvertebrate - crustacean	Heterotrophic	Neonate (<1 d)		Reproduction	Reproduction (number of juveniles per adult, 5 broods)	EC10	5 broods	NA	Chronic		modified M4 media	19.9 ± 0.5	8.0 ± 0.1	–	62 ± 4	9.2 ± 0.7	193	–	3.5 ± 0.2 mg/L	8.9	3 d	Yes	18.8		Pereira, C.M.S., Everaert, G., Blust, R. and De Schamphelaere K.A.C. (2018) Multigenerational effects of nickel on Daphnia magna depend on temperature and the magnitude of the effect in the first generation. Environmental Toxicology and Chemistry 37:1877–1888
Temperate	15-3	3		Freshwater	Daphnia magna	Arthropoda	Macroinvertebrate - crustacean	Heterotrophic	Neonate (<1 d)		Reproduction	Reproduction (number of juveniles per adult, 5 broods)	EC10	5 broods	NA	Chronic		modified M4 media	24.8 ± 0.6	8.0 ± 0.1	–	62 ± 4	9.2 ± 0.7	193	–	3.5 ± 0.2 mg/L	8.9	3 d	Yes	93.3		Pereira, C.M.S., Everaert, G., Blust, R. and De Schamphelaere K.A.C. (2018) Multigenerational effects of nickel on Daphnia magna depend on temperature and the magnitude of the effect in the first generation. Environmental Toxicology and Chemistry 37:1877–1888
Temperate	10-1	1		Freshwater	Daphnia magna	Arthropoda	Macroinvertebrate - crustacean	Heterotrophic	Neonate (<1 d)		Reproduction	Reproduction (number of juveniles per adult)	NOEC	21	d	Chronic		artificial software	25	8.0 ± 0.2	–	80 (calculated)	12 (calculated)	–	–	–	–	–	Yes	90		Kuhn, R.., Pattard, M., Pernak, K-D. and Winter, A. (1989) Results of the harmful effects of water pollutants to Daphnia magna in the 21 day reproductive test. Water Research, 23:510-510
Temperate	17-1	1		Freshwater	Daphnia magna	Arthropoda	Macroinvertebrate - crustacean	Heterotrophic	Neonates (24-44 h)	multi-generational test	Reproduction	Reproduction (number of juveniles per adult)	NOEC	42	d	Chronic		Lake water (0.4 um filtered)	20.5 ± 0.5	7.7–7.9	–	–	–	62–76	19–21	–	–	–	Yes	40		Munzinger, A. (1990) Effects of nickel on Daphnia magna during chronic exposure and alterations in the toxicity to generations pre-exposed to nickel. Water Research 24:845–852
Temperate	15-1	1		Freshwater	Daphnia magna	Arthropoda	Macroinvertebrate - crustacean	Heterotrophic	Neonate (<1 d)	This was originally in the database as a NOEC but there was no actual value given for the EC10 (or EC20) in the publication. A more reliable value was the EC50 for 5 broods, F0 generation	Reproduction	Reproduction (number of juveniles per adult, 5 broods)	EC50	5 broods	NA	Chronic		modified M4 media	14.7 ± 0.8	8.0 ± 0.1	–	62 ± 4	9.2 ± 0.7	193	–	3.5 ± 0.2 mg/L	8.9	3 d	Yes	17.3		Pereira, C.M.S., Everaert, G., Blust, R. and De Schamphelaere K.A.C. (2018) Multigenerational effects of nickel on Daphnia magna depend on temperature and the magnitude of the effect in the first generation. Environmental Toxicology and Chemistry 37:1877–1888
Temperate	173	1		Freshwater	Daphnia magna	Arthropoda	Microinvertebrate	Heterotroph	<24 h old neonate	acceptability criteria not stated or inferred.	Survival	Survival	LC50	21	d	Chronic		Lake Ijssel water filtered (25 µm) and uv treated	20	8.1	-	-	-	225	-	-	-	-	Y	360		Ensernik, E.L., Maas-Diepevee, J.L. and Van Leeuwen, C.J. (1991). Combined effects of metals; an ecotoxicological evaluation. Water Research 25: 679-687.
Temperate	174	26		Freshwater	Hyallela azteca	Arthropoda	Macroinvertebrate	Heterotroph	7-8d old	Additional data for other ions in paper	Survival	Survival	NOEC	14	d	Chronic		natural spring water (hardness 91-98 mg/L)	23	8.0-8.3	-	14	2	91	70	1.4 (with food)	7.2-8.3 mg/L	24 h	Y	29		Keithly, J. Brooker, J.A., DeForest, D.K., Wu, B.K. and Brix, K.V. (2004). Acute and chronic toxic ity of nickel to a cladoceran (Ceriodaphnia dubia) and an amphipod (Hyallela azteca). Environmental Toxicology and Chemistry 23: 691-696.
Temperate	9-1	1		Freshwater	Juga plicifera	Mollusca	Macroinvertebrate (snail)	Heterotrophic	Adult (mature)		Survival	Survival	NOEL	21	d	Chronic		Well water	15 ± 1	7.1	–	-	-	59	50	–	–	–	Yes (total)	124		Nebeker, A.V., Stinchfield, A., Savonen, C. and Chapman, G.A. (1986) Effects of copper, nickel and zinc on three species of Oregon freshwater snails. Environmental Toxicology and Chemsistry, 5:807–811.
Temperate	162	1		Freshwater	Lymnaea stagnalis	Mollusca	macroinvertebrate	Heterotroph	<24h old		growth	Growth (wet weight)	EC10	30	d	Chronic		Calapooia river water	25 ± 2	8	-	46	21	212	200	0.69	-	18 h	Y	1.1		Schlekat, C. E., Genderen, E. V., De Schamphelaerem K. A. C., Antunes, P. M. C., Rogevich, E. C., and Stubblefield, W. A. (2010) Cross-species extrpolation of chronic nickel Biotic Ligand Models. Science of the Total Environment 408, 6148-6157.
Temperate	162	3		Freshwater	Lymnaea stagnalis	Mollusca	macroinvertebrate	Heterotroph	<24h old		growth	Growth (wet weight)	EC10	30	d	Chronic		S. Platte River water	25 ± 2	7.6	-	71	17	256	160	7.1	-	18 h	Y	19.5		Schlekat, C. E., Genderen, E. V., De Schamphelaerem K. A. C., Antunes, P. M. C., Rogevich, E. C., and Stubblefield, W. A. (2010) Cross-species extrpolation of chronic nickel Biotic Ligand Models. Science of the Total Environment 408, 6148-6157.
Temperate	162	5		Freshwater	Lymnaea stagnalis	Mollusca	macroinvertebrate	Heterotroph	<24h old		growth	Growth (wet weight)	EC10	30	d	Chronic		S. Platte River water (pH amended)	25 ± 2	7	-	72	17	256	16	7	-	18 h	Y	7		Schlekat, C. E., Genderen, E. V., De Schamphelaerem K. A. C., Antunes, P. M. C., Rogevich, E. C., and Stubblefield, W. A. (2010) Cross-species extrpolation of chronic nickel Biotic Ligand Models. Science of the Total Environment 408, 6148-6157.
Temperate	162	7		Freshwater	Lymnaea stagnalis	Mollusca	macroinvertebrate	Heterotroph	<24h old		growth	Growth (wet weight)	EC10	30	d	Chronic		S. Santiam River water	25 ± 2	7.3	-	3.4	0.81	16	24	0.94	-	18 h	Y	1.4		Schlekat, C. E., Genderen, E. V., De Schamphelaerem K. A. C., Antunes, P. M. C., Rogevich, E. C., and Stubblefield, W. A. (2010) Cross-species extrpolation of chronic nickel Biotic Ligand Models. Science of the Total Environment 408, 6148-6157.
Temperate	162	9		Freshwater	Lymnaea stagnalis	Mollusca	macroinvertebrate	Heterotroph	<24h old		growth	Growth (wet weight)	EC10	30	d	Chronic		Zollner Creek water	25 ± 2	7.5	-	32	11	136	28	7.1	-	18 h	Y	1.3		Schlekat, C. E., Genderen, E. V., De Schamphelaerem K. A. C., Antunes, P. M. C., Rogevich, E. C., and Stubblefield, W. A. (2010) Cross-species extrpolation of chronic nickel Biotic Ligand Models. Science of the Total Environment 408, 6148-6157.
Temperate	161	1		Freshwater	Lymnaea stagnalis	Mollusca	macroinvertebrate	Heterotroph	7-8d juvenile		growth	growth (increase in body mass)	NOEC	21-24	d	Chronic		Dechlorinated City of Miami tap water	25 ± 1	7.8	-	20.4	2.19	60	-	4	-	24 h	Y	1.3		Niyogi, S., Brix, K. V., Grosell, M. (2014) Effects of chronic waterborne nickel exposure on growth, ion homeostasis, acid - base balance, and nickel uptake in the fresh water pulmonate snail, Lymnaea stagnalis, Aquatic Toxicology, 150, 36-44
Temperate	4-9	1		Freshwater	Lymnaea stagnalis	Mollusca	Macroinvertebrate	Heterotrophic	2-3 days old		Growth rate	Growth rate (shell length)	EC10	28	d	Chronic		artificial soft/hardwater	20	8.11 ± 0.04	–	60 (calculated)	Unreliable	–	–	–	–	1 d	Yes	19		Nys, C., Janssen, C/R., Van Sprang, P. and De Schamphelaere, K.A.C. (2016) The effect of pH on chronic aquatic nickel toxicity is dependent on the pH itself: Extending the chronic nickel bioavailability models. Environmental Toxicology and Chemistry, 35:1097–1106.
Temperate	4-10	2		Freshwater	Lymnaea stagnalis	Mollusca	Macroinvertebrate	Heterotrophic	2-3 days old		Growth rate	Growth rate (shell length)	EC10	28	d	Chronic		artificial soft/hardwater	20	8.64 ± 0.07	–	60 (calculated)	Unreliable	–	–	–	–	1 d	Yes	4.6		Nys, C., Janssen, C/R., Van Sprang, P. and De Schamphelaere, K.A.C. (2016) The effect of pH on chronic aquatic nickel toxicity is dependent on the pH itself: Extending the chronic nickel bioavailability models. Environmental Toxicology and Chemistry, 35:1097–1106.
Temperate	14-1	1		Freshwater	Navicula pelliculosa	Bacillariophyta	Microalga	Phototroph	5 days		Growth rate	Growth rate (fluorescence)	EC10	3	d	Chronic		OECD medium (with modifications including times x metal concentraitons, MOPs, EDTA, silicate)	21	7	–	9.8 calculated	5.8 calculated	48	–		–	–	No	36		Nagai, T. and De Schamphelaere, K.A.C. (2016) The effect of binart mixtures of zinc, copper, cadmium, and nickel on the growth of the freshwater diatom Navicula pelliculosa and comparison with mixture toxicity model predictions. Environmental Toxicology and Chemsitry, 35:2765–2773.
Temperate	171	23		Freshwater	Peracantha truncata	Arthropoda	Microinvertebrate	Heterotroph	<48h old neonate		Reproduction	Reproduction	EC10	17	d	Chronic		Synthetic water	20	7.18	-	1.75 (nominal)	0.461 (nominal)	6.25	12.4	-	-	-	Y	4.92		Deleebeeck, N.M. E, Muyssen, B.T.A, De Laender, F, Janssen, C.R., De Schamphelaere, K.A.C (2007). Comparison of nickel toxicity to cladocerans in soft versus hard surface waters, Aquatic Toxicology 84: 223-235.
Temperate	171	25		Freshwater	Peracantha truncata	Arthropoda	Microinvertebrate	Heterotroph	<48h old neonate		Reproduction	Reproduction	EC10	17	d	Chronic		Synthetic water	20	7.18	-	4.93 (nominal)	0.984 (nominal)	16.3	12.4	-	-	-	Y	24.7		Deleebeeck, N.M. E, Muyssen, B.T.A, De Laender, F, Janssen, C.R., De Schamphelaere, K.A.C (2007). Comparison of nickel toxicity to cladocerans in soft versus hard surface waters, Aquatic Toxicology 84: 223-235.
Temperate	168	1		Freshwater	Pimephales promelas	Chordata	Fish	Heterotroph	swim up fry	Additional data for other ions in paper	survival	survival	NOEC	17	d	Chronic		synthetic water pH 5.8	13.9 ± 0.2	5.48	<2 µS	4.59	2.96	23.7	0.0462	<1 mg/L	>90%	24 h	Y	1390		Deleebeeck, N.M.E., de Schamphelaere, K.A.C and Janssen, C.R. (2007). A bioavailability model predicting the toxicity of nickel to rainbow trout (Oncorhynchus mykiss) and fathead minnow (Pimephales promelas) in synthetic and natural waters. Ecotoxicolgy and Environmental Safety 67:1-13.
Temperate	168	2		Freshwater	Pimephales promelas	Chordata	Fish	Heterotroph	swim up fry	Additional data for other ions in paper	survival	survival	NOEC	17	d	Chronic		synthetic water pH 6.4	13.9±0.2	6.76	<2 µS	4.42	2.95	23.2	1.01	<1 mg/L	>90%	24 h	Y	352		Deleebeeck, N.M.E., de Schamphelaere, K.A.C and Janssen, C.R. (2007). A bioavailability model predicting the toxicity of nickel to rainbow trout (Oncorhynchus mykiss) and fathead minnow (Pimephales promelas) in synthetic and natural waters. Ecotoxicolgy and Environmental Safety 67:1-13.
Temperate	168	3		Freshwater	Pimephales promelas	Chordata	Fish	Heterotroph	swim up fry	Additional data for other ions in paper	survival	survival	NOEC	17	d	Chronic		synthetic water pH 7.0	14.4 ± 0.2	7.19	<2 µS	4.59	2.94	23.6	5.68	<1 mg/L	>90%	24 h	Y	173		Deleebeeck, N.M.E., de Schamphelaere, K.A.C and Janssen, C.R. (2007). A bioavailability model predicting the toxicity of nickel to rainbow trout (Oncorhynchus mykiss) and fathead minnow (Pimephales promelas) in synthetic and natural waters. Ecotoxicolgy and Environmental Safety 67:1-13.
Temperate	168	4		Freshwater	Pimephales promelas	Chordata	Fish	Heterotroph	swim up fry	Additional data for other ions in paper	survival	survival	NOEC	17	d	Chronic		synthetic water pH 7.6	14.7±0.15	7.67	<2 µS	4.48	2.97	23.4	26.9	<1 mg/L	>90%	24 h	Y	350		Deleebeeck, N.M.E., de Schamphelaere, K.A.C and Janssen, C.R. (2007). A bioavailability model predicting the toxicity of nickel to rainbow trout (Oncorhynchus mykiss) and fathead minnow (Pimephales promelas) in synthetic and natural waters. Ecotoxicolgy and Environmental Safety 67:1-13.
Temperate	168	5		Freshwater	Pimephales promelas	Chordata	Fish	Heterotroph	swim up fry	Additional data for other ions in paper	survival	survival	NOEC	17	d	Chronic		synthetic water pH 8.2	14.7 ± 0.2	8.47	<2 µS	4.49	2.98	23.5	180	<1 mg/L	>90%	24 h	Y	225		Deleebeeck, N.M.E., de Schamphelaere, K.A.C and Janssen, C.R. (2007). A bioavailability model predicting the toxicity of nickel to rainbow trout (Oncorhynchus mykiss) and fathead minnow (Pimephales promelas) in synthetic and natural waters. Ecotoxicolgy and Environmental Safety 67:1-13.
Temperate	168	6		Freshwater	Pimephales promelas	Chordata	Fish	Heterotroph	swim up fry	Additional data for other ions in paper	survival	survival	NOEC	17	d	Chronic		synthetic water Mg 0.12 mM	13.5 ± 0.08	7.53	<2 µS	3.86	3.04	22.2	28	<1 mg/L	>90%	24 h	Y	140		Deleebeeck, N.M.E., de Schamphelaere, K.A.C and Janssen, C.R. (2007). A bioavailability model predicting the toxicity of nickel to rainbow trout (Oncorhynchus mykiss) and fathead minnow (Pimephales promelas) in synthetic and natural waters. Ecotoxicolgy and Environmental Safety 67:1-13.
Temperate	168	7		Freshwater	Pimephales promelas	Chordata	Fish	Heterotroph	swim up fry	Additional data for other ions in paper	survival	survival	NOEC	17	d	Chronic		synthetic water Mg 0.5 mM	13.5 ± 0.14	7.53	<2 µS	3.83	11.4	56.4	28	<1 mg/L	>90%	24 h	Y	431		Deleebeeck, N.M.E., de Schamphelaere, K.A.C and Janssen, C.R. (2007). A bioavailability model predicting the toxicity of nickel to rainbow trout (Oncorhynchus mykiss) and fathead minnow (Pimephales promelas) in synthetic and natural waters. Ecotoxicolgy and Environmental Safety 67:1-13.
Temperate	168	8		Freshwater	Pimephales promelas	Chordata	Fish	Heterotroph	swim up fry	Additional data for other ions in paper	survival	survival	NOEC	17	d	Chronic		synthetic water Mg 2.0 mM	14.4 ± 0.06	7.55	<2 µS	3.8	47.6	206	28	<1 mg/L	>90%	24 h	Y	788		Deleebeeck, N.M.E., de Schamphelaere, K.A.C and Janssen, C.R. (2007). A bioavailability model predicting the toxicity of nickel to rainbow trout (Oncorhynchus mykiss) and fathead minnow (Pimephales promelas) in synthetic and natural waters. Ecotoxicolgy and Environmental Safety 67:1-13.
Temperate	168	9		Freshwater	Pimephales promelas	Chordata	Fish	Heterotroph	swim up fry	Additional data for other ions in paper	survival	survival	NOEC	17	d	Chronic		synthetic water Ca 0.12 mM (1)	13.7 ± 0.12	7.59	<2 µS	4.2	2.85	22.2	28.2	<1 mg/L	>90%	24 h	Y	170		Deleebeeck, N.M.E., de Schamphelaere, K.A.C and Janssen, C.R. (2007). A bioavailability model predicting the toxicity of nickel to rainbow trout (Oncorhynchus mykiss) and fathead minnow (Pimephales promelas) in synthetic and natural waters. Ecotoxicolgy and Environmental Safety 67:1-13.
Temperate	168	10		Freshwater	Pimephales promelas	Chordata	Fish	Heterotroph	swim up fry	Additional data for other ions in paper	survival	survival	NOEC	17	d	Chronic		synthetic water Ca 0.12 mM (2)	14.1 ± 0.17	7.52	<2 µS	4.3	2.94	22.8	27.9	<1 mg/L	>90%	24 h	Y	172		Deleebeeck, N.M.E., de Schamphelaere, K.A.C and Janssen, C.R. (2007). A bioavailability model predicting the toxicity of nickel to rainbow trout (Oncorhynchus mykiss) and fathead minnow (Pimephales promelas) in synthetic and natural waters. Ecotoxicolgy and Environmental Safety 67:1-13.
Temperate	168	11		Freshwater	Pimephales promelas	Chordata	Fish	Heterotroph	swim up fry	Additional data for other ions in paper	survival	survival	NOEC	17	d	Chronic		synthetic water Ca 0.5 mM	13.5 ± 0.18	7.63	<2 µS	17	2.92	54.4	28.3	<1 mg/L	>90%	24 h	Y	182		Deleebeeck, N.M.E., de Schamphelaere, K.A.C and Janssen, C.R. (2007). A bioavailability model predicting the toxicity of nickel to rainbow trout (Oncorhynchus mykiss) and fathead minnow (Pimephales promelas) in synthetic and natural waters. Ecotoxicolgy and Environmental Safety 67:1-13.
Temperate	168	12		Freshwater	Pimephales promelas	Chordata	Fish	Heterotroph	swim up fry	Additional data for other ions in paper	survival	survival	NOEC	17	d	Chronic		synthetic water Ca 1.0 mM	14.6 ± 0.12	7.62	<2 µS	40.1	2.9	112	28.3	<1 mg/L	>90%	24 h	Y	340		Deleebeeck, N.M.E., de Schamphelaere, K.A.C and Janssen, C.R. (2007). A bioavailability model predicting the toxicity of nickel to rainbow trout (Oncorhynchus mykiss) and fathead minnow (Pimephales promelas) in synthetic and natural waters. Ecotoxicolgy and Environmental Safety 67:1-13.
Temperate	168	13		Freshwater	Pimephales promelas	Chordata	Fish	Heterotroph	swim up fry	Additional data for other ions in paper	survival	survival	NOEC	17	d	Chronic		synthetic water Ca 3.0 mM	14.1 ± 0.19	7.52	<2 µS	110	286	286	27.9	<1 mg/L	>90%	24 h	Y	1420		Deleebeeck, N.M.E., de Schamphelaere, K.A.C and Janssen, C.R. (2007). A bioavailability model predicting the toxicity of nickel to rainbow trout (Oncorhynchus mykiss) and fathead minnow (Pimephales promelas) in synthetic and natural waters. Ecotoxicolgy and Environmental Safety 67:1-13.
Temperate	168	14		Freshwater	Pimephales promelas	Chordata	Fish	Heterotroph	swim up fry	Additional data for other ions in paper	survival	survival	NOEC	17	d	Chronic		Filtered (0.45µm) River water (Ankeveen)	14.5 ± 1	7.55	<2 µS	83	13.7	263	36.6	18.4	>90%	24 h	Y	1770		Deleebeeck, N.M.E., de Schamphelaere, K.A.C and Janssen, C.R. (2007). A bioavailability model predicting the toxicity of nickel to rainbow trout (Oncorhynchus mykiss) and fathead minnow (Pimephales promelas) in synthetic and natural waters. Ecotoxicolgy and Environmental Safety 67:1-13.
Temperate	168	15		Freshwater	Pimephales promelas	Chordata	Fish	Heterotroph	swim up fry	Additional data for other ions in paper	survival	survival	NOEC	17	d	Chronic		Filtered (0.45µm) River water (Bihain)	14.5 ± 1	5.63	<2 µS	3.75	1.12	14	1.16	6.32	>90%	24 h	Y	265		Deleebeeck, N.M.E., de Schamphelaere, K.A.C and Janssen, C.R. (2007). A bioavailability model predicting the toxicity of nickel to rainbow trout (Oncorhynchus mykiss) and fathead minnow (Pimephales promelas) in synthetic and natural waters. Ecotoxicolgy and Environmental Safety 67:1-13.
Temperate	168	16		Freshwater	Pimephales promelas	Chordata	Fish	Heterotroph	swim up fry	Additional data for other ions in paper	survival	survival	NOEC	17	d	Chronic		Filtered (0.45µm) River water (Brisy)	14.5 ± 1	7.39	<2 µS	7.53	4.54	37.5	23.4	3.83	>90%	24 h	Y	582		Deleebeeck, N.M.E., de Schamphelaere, K.A.C and Janssen, C.R. (2007). A bioavailability model predicting the toxicity of nickel to rainbow trout (Oncorhynchus mykiss) and fathead minnow (Pimephales promelas) in synthetic and natural waters. Ecotoxicolgy and Environmental Safety 67:1-13.
Temperate	168	17		Freshwater	Pimephales promelas	Chordata	Fish	Heterotroph	swim up fry	Additional data for other ions in paper	survival	survival	NOEC	17	d	Chronic		Filtered (0.45µm) River water (Eppe)	14.5 ± 1	8.05	<2 µS	28.1	6.9	98.6	91	4.87	>90%	24 h	Y	576		Deleebeeck, N.M.E., de Schamphelaere, K.A.C and Janssen, C.R. (2007). A bioavailability model predicting the toxicity of nickel to rainbow trout (Oncorhynchus mykiss) and fathead minnow (Pimephales promelas) in synthetic and natural waters. Ecotoxicolgy and Environmental Safety 67:1-13.
Temperate	168	18		Freshwater	Pimephales promelas	Chordata	Fish	Heterotroph	swim up fry	Additional data for other ions in paper	survival	survival	NOEC	17	d	Chronic		Filtered (0.45µm) River water (Markermeer)	14.5 ± 1	8.19	<2 µS	54.7	16.6	205	121	4.5	>90%	24 h	Y	560		Deleebeeck, N.M.E., de Schamphelaere, K.A.C and Janssen, C.R. (2007). A bioavailability model predicting the toxicity of nickel to rainbow trout (Oncorhynchus mykiss) and fathead minnow (Pimephales promelas) in synthetic and natural waters. Ecotoxicolgy and Environmental Safety 67:1-13.
Temperate	169	1		Freshwater	Pseudokirchneriella subcapitata	Chlorophyta	Microalgae	Phototroph	1 x 104 c/mL exponentially growing cells	Additional data for other ions in paper	Growth rate	Growth rate	EC10	3	d	Chronic		OECD media, Ca 0.12 mM	25	7.4	<2 µS	3.36	2.79	19.9	27.3	-	-	24 h	Y	30.3		Deleebeeck, N.M.E., de Schamphelaere, K.A.C and Janssen, C.R. (2009). Effects of Mg2+ and H+ on the toxicity of Ni2+ to the unicellular green alga Pseudokirchneriella subcapitata: Model development and validation with surface waters. Science of the Total Environment 407:1901-1914.
Temperate	169	2		Freshwater	Pseudokirchneriella subcapitata	Chlorophyta	Microalgae	Phototroph	1 x 104 c/mL exponentially growing cells	Additional data for other ions in paper	Growth rate	Growth rate	EC10	3	d	Chronic		OECD media Ca 0.5 mM	25	7.38	<2 µS	14	2.81	46.4	27.2	-	-	24 h	Y	36.6		Deleebeeck, N.M.E., de Schamphelaere, K.A.C and Janssen, C.R. (2009). Effects of Mg2+ and H+ on the toxicity of Ni2+ to the unicellular green alga Pseudokirchneriella subcapitata: Model development and validation with surface waters. Science of the Total Environment 407:1901-1914.
Temperate	169	3		Freshwater	Pseudokirchneriella subcapitata	Chlorophyta	Microalgae	Phototroph	1 x 104 c/mL exponentially growing cells	Additional data for other ions in paper	Growth rate	Growth rate	EC10	3	d	Chronic		OECD media Ca 1.0 mM	25	7.4	<2 µS	27.9	2.82	81.4	27.3	-	-	24 h	Y	37.3		Deleebeeck, N.M.E., de Schamphelaere, K.A.C and Janssen, C.R. (2009). Effects of Mg2+ and H+ on the toxicity of Ni2+ to the unicellular green alga Pseudokirchneriella subcapitata: Model development and validation with surface waters. Science of the Total Environment 407:1901-1914.
Temperate	169	4		Freshwater	Pseudokirchneriella subcapitata	Chlorophyta	Microalgae	Phototroph	1 x 104 c/mL exponentially growing cells	Additional data for other ions in paper	Growth rate	Growth rate	EC10	3	d	Chronic		OECD media Ca 2.0 mM	25	7.39	<2 µS	58	2.77	156	27.3	-	-	24 h	Y	51.9		Deleebeeck, N.M.E., de Schamphelaere, K.A.C and Janssen, C.R. (2009). Effects of Mg2+ and H+ on the toxicity of Ni2+ to the unicellular green alga Pseudokirchneriella subcapitata: Model development and validation with surface waters. Science of the Total Environment 407:1901-1914.
Temperate	169	5		Freshwater	Pseudokirchneriella subcapitata	Chlorophyta	Microalgae	Phototroph	1 x 104 c/mL exponentially growing cells	Additional data for other ions in paper	Growth rate	Growth rate	EC10	3	d	Chronic		OECD media Ca 3.0 mM	25	7.39	<2 µS	87.2	2.76	229	27.3	-	-	24 h	Y	31.5		Deleebeeck, N.M.E., de Schamphelaere, K.A.C and Janssen, C.R. (2009). Effects of Mg2+ and H+ on the toxicity of Ni2+ to the unicellular green alga Pseudokirchneriella subcapitata: Model development and validation with surface waters. Science of the Total Environment 407:1901-1914.
Temperate	169	6		Freshwater	Pseudokirchneriella subcapitata	Chlorophyta	Microalgae	Phototroph	1 x 104 c/mL exponentially growing cells	Additional data for other ions in paper	Growth rate	Growth rate	EC10	3	d	Chronic		OECD media Ca 4.0 mM	25	7.41	<2 µS	115	2.76	299	27.4	-	-	24 h	Y	42.1		Deleebeeck, N.M.E., de Schamphelaere, K.A.C and Janssen, C.R. (2009). Effects of Mg2+ and H+ on the toxicity of Ni2+ to the unicellular green alga Pseudokirchneriella subcapitata: Model development and validation with surface waters. Science of the Total Environment 407:1901-1914.
Temperate	169	7		Freshwater	Pseudokirchneriella subcapitata	Chlorophyta	Microalgae	Phototroph	1 x 104 c/mL exponentially growing cells	Additional data for other ions in paper	Growth rate	Growth rate	EC10	3	d	Chronic		OECD media Ca 5.0 mM	25	7.44	<2 µS	144	2.79	370	27.5	-	-	24 h	Y	40.5		Deleebeeck, N.M.E., de Schamphelaere, K.A.C and Janssen, C.R. (2009). Effects of Mg2+ and H+ on the toxicity of Ni2+ to the unicellular green alga Pseudokirchneriella subcapitata: Model development and validation with surface waters. Science of the Total Environment 407:1901-1914.
Temperate	169	8		Freshwater	Pseudokirchneriella subcapitata	Chlorophyta	Microalgae	Phototroph	1 x 104 c/mL exponentially growing cells	Additional data for other ions in paper	Growth rate	Growth rate	EC10	3	d	Chronic		OECD media Mg 0.12 mM	25	7.48	<2 µS	3.11	2.99	20.1	27.7	-	-	24 h	Y	25.3		Deleebeeck, N.M.E., de Schamphelaere, K.A.C and Janssen, C.R. (2009). Effects of Mg2+ and H+ on the toxicity of Ni2+ to the unicellular green alga Pseudokirchneriella subcapitata: Model development and validation with surface waters. Science of the Total Environment 407:1901-1914.
Temperate	169	9		Freshwater	Pseudokirchneriella subcapitata	Chlorophyta	Microalgae	Phototroph	1 x 104 c/mL exponentially growing cells	Additional data for other ions in paper	Growth rate	Growth rate	EC10	3	d	Chronic		OECD media Mg 0.5 mM	25	7.51	<2 µS	3.02	11.4	54.5	27.9	-	-	24 h	Y	75.2		Deleebeeck, N.M.E., de Schamphelaere, K.A.C and Janssen, C.R. (2009). Effects of Mg2+ and H+ on the toxicity of Ni2+ to the unicellular green alga Pseudokirchneriella subcapitata: Model development and validation with surface waters. Science of the Total Environment 407:1901-1914.
Temperate	169	10		Freshwater	Pseudokirchneriella subcapitata	Chlorophyta	Microalgae	Phototroph	1 x 104 c/mL exponentially growing cells	Additional data for other ions in paper	Growth rate	Growth rate	EC10	3	d	Chronic		OECD media Mg 1.0 mM	25	7.5	<2 µS	3.14	20.5	92.2	27.8	-	-	24 h	Y	108		Deleebeeck, N.M.E., de Schamphelaere, K.A.C and Janssen, C.R. (2009). Effects of Mg2+ and H+ on the toxicity of Ni2+ to the unicellular green alga Pseudokirchneriella subcapitata: Model development and validation with surface waters. Science of the Total Environment 407:1901-1914.
Temperate	169	11		Freshwater	Pseudokirchneriella subcapitata	Chlorophyta	Microalgae	Phototroph	1 x 104 c/mL exponentially growing cells	Additional data for other ions in paper	Growth rate	Growth rate	EC10	3	d	Chronic		OECD media Mg 1.5 mM	25	7.52	<2 µS	3.05	44.6	191	27.9	-	-	24 h	Y	124		Deleebeeck, N.M.E., de Schamphelaere, K.A.C and Janssen, C.R. (2009). Effects of Mg2+ and H+ on the toxicity of Ni2+ to the unicellular green alga Pseudokirchneriella subcapitata: Model development and validation with surface waters. Science of the Total Environment 407:1901-1914.
Temperate	169	12		Freshwater	Pseudokirchneriella subcapitata	Chlorophyta	Microalgae	Phototroph	1 x 104 c/mL exponentially growing cells	Additional data for other ions in paper	Growth rate	Growth rate	EC10	3	d	Chronic		OECD media Mg 2.0 mM	25	7.53	<2 µS	3.08	46.3	198	28	-	-	24 h	Y	162		Deleebeeck, N.M.E., de Schamphelaere, K.A.C and Janssen, C.R. (2009). Effects of Mg2+ and H+ on the toxicity of Ni2+ to the unicellular green alga Pseudokirchneriella subcapitata: Model development and validation with surface waters. Science of the Total Environment 407:1901-1914.
Temperate	169	13		Freshwater	Pseudokirchneriella subcapitata	Chlorophyta	Microalgae	Phototroph	1 x 104 c/mL exponentially growing cells	Additional data for other ions in paper	Growth rate	Growth rate	EC10	3	d	Chronic		OECD media Mg 2.5 mM	25	7.54	<2 µS	3.05	57.1	243	28	-	-	24 h	Y	252		Deleebeeck, N.M.E., de Schamphelaere, K.A.C and Janssen, C.R. (2009). Effects of Mg2+ and H+ on the toxicity of Ni2+ to the unicellular green alga Pseudokirchneriella subcapitata: Model development and validation with surface waters. Science of the Total Environment 407:1901-1914.
Temperate	169	14		Freshwater	Pseudokirchneriella subcapitata	Chlorophyta	Microalgae	Phototroph	1 x 104 c/mL exponentially growing cells	Additional data for other ions in paper	Growth rate	Growth rate	EC10	3	d	Chronic		OECD media Mg 3.0 mM	25	7.53	<2 µS	2.99	71.2	300	28	-	-	24 h	Y	213		Deleebeeck, N.M.E., de Schamphelaere, K.A.C and Janssen, C.R. (2009). Effects of Mg2+ and H+ on the toxicity of Ni2+ to the unicellular green alga Pseudokirchneriella subcapitata: Model development and validation with surface waters. Science of the Total Environment 407:1901-1914.
Temperate	169	15		Freshwater	Pseudokirchneriella subcapitata	Chlorophyta	Microalgae	Phototroph	1 x 104 c/mL exponentially growing cells	Additional data for other ions in paper	Growth rate	Growth rate	EC10	3	d	Chronic		OECD media Mg 4.0 mM	25	7.54	<2 µS	3.03	93.5	392	28	-	-	24 h	Y	284		Deleebeeck, N.M.E., de Schamphelaere, K.A.C and Janssen, C.R. (2009). Effects of Mg2+ and H+ on the toxicity of Ni2+ to the unicellular green alga Pseudokirchneriella subcapitata: Model development and validation with surface waters. Science of the Total Environment 407:1901-1914.
Temperate	169	16		Freshwater	Pseudokirchneriella subcapitata	Chlorophyta	Microalgae	Phototroph	1 x 104 c/mL exponentially growing cells	Additional data for other ions in paper	Growth rate	Growth rate	EC10	3	d	Chronic		OECD media Mg 5.0 mM	25	7.52	<2 µS	2.97	115	481	27.9	-	-	24 h	Y	365		Deleebeeck, N.M.E., de Schamphelaere, K.A.C and Janssen, C.R. (2009). Effects of Mg2+ and H+ on the toxicity of Ni2+ to the unicellular green alga Pseudokirchneriella subcapitata: Model development and validation with surface waters. Science of the Total Environment 407:1901-1914.
Temperate	169	17		Freshwater	Pseudokirchneriella subcapitata	Chlorophyta	Microalgae	Phototroph	1 x 104 c/mL exponentially growing cells	Additional data for other ions in paper	Growth rate	Growth rate	EC10	3	d	Chronic		OECD media pH 6.0	25	6.01	<2 µS	3.43	3.06	21.2	9.3	-	-	24 h	Y	47.5		Deleebeeck, N.M.E., de Schamphelaere, K.A.C and Janssen, C.R. (2009). Effects of Mg2+ and H+ on the toxicity of Ni2+ to the unicellular green alga Pseudokirchneriella subcapitata: Model development and validation with surface waters. Science of the Total Environment 407:1901-1914.
Temperate	169	18		Freshwater	Pseudokirchneriella subcapitata	Chlorophyta	Microalgae	Phototroph	1 x 104 c/mL exponentially growing cells	Additional data for other ions in paper	Growth rate	Growth rate	EC10	3	d	Chronic		OECD media pH 6.4	25	6.45	<2 µS	3.49	3.1	21.5	16.6	-	-	24 h	Y	51.9		Deleebeeck, N.M.E., de Schamphelaere, K.A.C and Janssen, C.R. (2009). Effects of Mg2+ and H+ on the toxicity of Ni2+ to the unicellular green alga Pseudokirchneriella subcapitata: Model development and validation with surface waters. Science of the Total Environment 407:1901-1914.
Temperate	169	19		Freshwater	Pseudokirchneriella subcapitata	Chlorophyta	Microalgae	Phototroph	1 x 104 c/mL exponentially growing cells	Additional data for other ions in paper	Growth rate	Growth rate	EC10	3	d	Chronic		OECD media pH 7.2	25	7.29	<2 µS	3.45	2.97	20.8	26.7	-	-	24 h	Y	37		Deleebeeck, N.M.E., de Schamphelaere, K.A.C and Janssen, C.R. (2009). Effects of Mg2+ and H+ on the toxicity of Ni2+ to the unicellular green alga Pseudokirchneriella subcapitata: Model development and validation with surface waters. Science of the Total Environment 407:1901-1914.
Temperate	169	20		Freshwater	Pseudokirchneriella subcapitata	Chlorophyta	Microalgae	Phototroph	1 x 104 c/mL exponentially growing cells	Additional data for other ions in paper	Growth rate	Growth rate	EC10	3	d	Chronic		OECD media pH 7.6	25	7.65	<2 µS	3.58	2.85	20.7	28.4	-	-	24 h	Y	44.3		Deleebeeck, N.M.E., de Schamphelaere, K.A.C and Janssen, C.R. (2009). Effects of Mg2+ and H+ on the toxicity of Ni2+ to the unicellular green alga Pseudokirchneriella subcapitata: Model development and validation with surface waters. Science of the Total Environment 407:1901-1914.
Temperate	169	21		Freshwater	Pseudokirchneriella subcapitata	Chlorophyta	Microalgae	Phototroph	1 x 104 c/mL exponentially growing cells	Additional data for other ions in paper	Growth rate	Growth rate	EC10	3	d	Chronic		OECD media pH 8.0	25	7.92	<2 µS	3.46	3.08	21.3	29.1	-	-	24 h	Y	35.9		Deleebeeck, N.M.E., de Schamphelaere, K.A.C and Janssen, C.R. (2009). Effects of Mg2+ and H+ on the toxicity of Ni2+ to the unicellular green alga Pseudokirchneriella subcapitata: Model development and validation with surface waters. Science of the Total Environment 407:1901-1914.
Temperate	169	22		Freshwater	Pseudokirchneriella subcapitata	Chlorophyta	Microalgae	Phototroph	1 x 104 c/mL exponentially growing cells	Additional data for other ions in paper	Growth rate	Growth rate	EC10	3	d	Chronic		OECD media pH 6.0, Mg 0.12 mM	25	6.23	<2 µS	4.61	3.15	24.5	12.8	-	-	24 h	Y	57.6		Deleebeeck, N.M.E., de Schamphelaere, K.A.C and Janssen, C.R. (2009). Effects of Mg2+ and H+ on the toxicity of Ni2+ to the unicellular green alga Pseudokirchneriella subcapitata: Model development and validation with surface waters. Science of the Total Environment 407:1901-1914.
Temperate	169	23		Freshwater	Pseudokirchneriella subcapitata	Chlorophyta	Microalgae	Phototroph	1 x 104 c/mL exponentially growing cells	Additional data for other ions in paper	Growth rate	Growth rate	EC10	3	d	Chronic		OECD media pH 6.0, Mg 1.5 mM	25	6.13	<2 µS	4.57	35.8	159	11.2	-	-	24 h	Y	312		Deleebeeck, N.M.E., de Schamphelaere, K.A.C and Janssen, C.R. (2009). Effects of Mg2+ and H+ on the toxicity of Ni2+ to the unicellular green alga Pseudokirchneriella subcapitata: Model development and validation with surface waters. Science of the Total Environment 407:1901-1914.
Temperate	169	24		Freshwater	Pseudokirchneriella subcapitata	Chlorophyta	Microalgae	Phototroph	1 x 104 c/mL exponentially growing cells	Additional data for other ions in paper	Growth rate	Growth rate	EC10	3	d	Chronic		OECD media pH 6.0, Mg 3.0 mM	25	6.08	<2 µS	4.18	73.2	312	10.4	-	-	24 h	Y	145		Deleebeeck, N.M.E., de Schamphelaere, K.A.C and Janssen, C.R. (2009). Effects of Mg2+ and H+ on the toxicity of Ni2+ to the unicellular green alga Pseudokirchneriella subcapitata: Model development and validation with surface waters. Science of the Total Environment 407:1901-1914.
Temperate	169	25		Freshwater	Pseudokirchneriella subcapitata	Chlorophyta	Microalgae	Phototroph	1 x 104 c/mL exponentially growing cells	Additional data for other ions in paper	Growth rate	Growth rate	EC10	3	d	Chronic		OECD media pH 7.0, 0.12 mM	25	7.2	<2 µS	4.46	4.33	28.9	26.1	-	-	24 h	Y	26.5		Deleebeeck, N.M.E., de Schamphelaere, K.A.C and Janssen, C.R. (2009). Effects of Mg2+ and H+ on the toxicity of Ni2+ to the unicellular green alga Pseudokirchneriella subcapitata: Model development and validation with surface waters. Science of the Total Environment 407:1901-1914.
Temperate	169	26		Freshwater	Pseudokirchneriella subcapitata	Chlorophyta	Microalgae	Phototroph	1 x 104 c/mL exponentially growing cells	Additional data for other ions in paper	Growth rate	Growth rate	EC10	3	d	Chronic		OECD media pH 7.0, 1.5 mM	25	7.16	<2 µS	4.42	33.4	149	25.8	-	-	24 h	Y	180		Deleebeeck, N.M.E., de Schamphelaere, K.A.C and Janssen, C.R. (2009). Effects of Mg2+ and H+ on the toxicity of Ni2+ to the unicellular green alga Pseudokirchneriella subcapitata: Model development and validation with surface waters. Science of the Total Environment 407:1901-1914.
Temperate	169	27		Freshwater	Pseudokirchneriella subcapitata	Chlorophyta	Microalgae	Phototroph	1 x 104 c/mL exponentially growing cells	Additional data for other ions in paper	Growth rate	Growth rate	EC10	3	d	Chronic		OECD media pH 7.0, 3.0 mM	25	7.15	<2 µS	4.47	73.8	315	25.7	-	-	24 h	Y	292		Deleebeeck, N.M.E., de Schamphelaere, K.A.C and Janssen, C.R. (2009). Effects of Mg2+ and H+ on the toxicity of Ni2+ to the unicellular green alga Pseudokirchneriella subcapitata: Model development and validation with surface waters. Science of the Total Environment 407:1901-1914.
Temperate	169	28		Freshwater	Pseudokirchneriella subcapitata	Chlorophyta	Microalgae	Phototroph	1 x 104 c/mL exponentially growing cells	Additional data for other ions in paper	Growth rate	Growth rate	EC10	3	d	Chronic		OECD media pH 7.8, 0.12 mM	25	7.95	<2 µS	4.34	2.96	23	29.2	-	-	24 h	Y	31.5		Deleebeeck, N.M.E., de Schamphelaere, K.A.C and Janssen, C.R. (2009). Effects of Mg2+ and H+ on the toxicity of Ni2+ to the unicellular green alga Pseudokirchneriella subcapitata: Model development and validation with surface waters. Science of the Total Environment 407:1901-1914.
Temperate	169	29		Freshwater	Pseudokirchneriella subcapitata	Chlorophyta	Microalgae	Phototroph	1 x 104 c/mL exponentially growing cells	Additional data for other ions in paper	Growth rate	Growth rate	EC10	3	d	Chronic		OECD media pH 7.8, 1.5 mM	25	7.88	<2 µS	4.37	35.5	157	29	-	-	24 h	Y	44.3		Deleebeeck, N.M.E., de Schamphelaere, K.A.C and Janssen, C.R. (2009). Effects of Mg2+ and H+ on the toxicity of Ni2+ to the unicellular green alga Pseudokirchneriella subcapitata: Model development and validation with surface waters. Science of the Total Environment 407:1901-1914.
Temperate	169	30		Freshwater	Pseudokirchneriella subcapitata	Chlorophyta	Microalgae	Phototroph	1 x 104 c/mL exponentially growing cells	Additional data for other ions in paper	Growth rate	Growth rate	EC10	3	d	Chronic		OECD media pH 7.8, 3.0 mM	25	7.85	<2 µS	4.28	73.3	312	28.9	-	-	24 h	Y	91.2		Deleebeeck, N.M.E., de Schamphelaere, K.A.C and Janssen, C.R. (2009). Effects of Mg2+ and H+ on the toxicity of Ni2+ to the unicellular green alga Pseudokirchneriella subcapitata: Model development and validation with surface waters. Science of the Total Environment 407:1901-1914.
Temperate	169	31		Freshwater	Pseudokirchneriella subcapitata	Chlorophyta	Microalgae	Phototroph	1 x 104 c/mL exponentially growing cells	Additional data for other ions in paper	Growth rate	Growth rate	EC10	3	d	Chronic		Filtered Bihain water	25	6.35	<2 µS	39.3	4.38	116	0.743	6.62	-	24 h	Y	90		Deleebeeck, N.M.E., de Schamphelaere, K.A.C and Janssen, C.R. (2009). Effects of Mg2+ and H+ on the toxicity of Ni2+ to the unicellular green alga Pseudokirchneriella subcapitata: Model development and validation with surface waters. Science of the Total Environment 407:1901-1914.
Temperate	169	32		Freshwater	Pseudokirchneriella subcapitata	Chlorophyta	Microalgae	Phototroph	1 x 104 c/mL exponentially growing cells	Additional data for other ions in paper	Growth rate	Growth rate	EC10	3	d	Chronic		Filtered Bihain water	25	6.35	<2 µS	39.3	4.38	116	0.743	6.62	-	24 h	Y	88.2		Deleebeeck, N.M.E., de Schamphelaere, K.A.C and Janssen, C.R. (2009). Effects of Mg2+ and H+ on the toxicity of Ni2+ to the unicellular green alga Pseudokirchneriella subcapitata: Model development and validation with surface waters. Science of the Total Environment 407:1901-1914.
Temperate	169	33		Freshwater	Pseudokirchneriella subcapitata	Chlorophyta	Microalgae	Phototroph	1 x 104 c/mL exponentially growing cells	Additional data for other ions in paper	Growth rate	Growth rate	EC10	3	d	Chronic		Filtered Ankeveen water	25	7.37/7.47	<2 µS	52.9	11.1	178	29.6/30.2	25.8	-	24 h	Y	314		Deleebeeck, N.M.E., de Schamphelaere, K.A.C and Janssen, C.R. (2009). Effects of Mg2+ and H+ on the toxicity of Ni2+ to the unicellular green alga Pseudokirchneriella subcapitata: Model development and validation with surface waters. Science of the Total Environment 407:1901-1914.
Temperate	169	34		Freshwater	Pseudokirchneriella subcapitata	Chlorophyta	Microalgae	Phototroph	1 x 104 c/mL exponentially growing cells	Additional data for other ions in paper	Growth rate	Growth rate	EC10	3	d	Chronic		Filtered Ankeveen water	25	7.37/7.47	<2 µS	52.9	11.1	178	29.6/30.2	25.8	-	24 h	Y	219		Deleebeeck, N.M.E., de Schamphelaere, K.A.C and Janssen, C.R. (2009). Effects of Mg2+ and H+ on the toxicity of Ni2+ to the unicellular green alga Pseudokirchneriella subcapitata: Model development and validation with surface waters. Science of the Total Environment 407:1901-1914.
Temperate	169	35		Freshwater	Pseudokirchneriella subcapitata	Chlorophyta	Microalgae	Phototroph	1 x 104 c/mL exponentially growing cells	Additional data for other ions in paper	Growth rate	Growth rate	EC10	3	d	Chronic		Filtered River Mole water	25	7.99/8.01	<2 µS	56.1	11.3	186	94.3/94.4	5.14	-	24 h	Y	154		Deleebeeck, N.M.E., de Schamphelaere, K.A.C and Janssen, C.R. (2009). Effects of Mg2+ and H+ on the toxicity of Ni2+ to the unicellular green alga Pseudokirchneriella subcapitata: Model development and validation with surface waters. Science of the Total Environment 407:1901-1914.
Temperate	169	36		Freshwater	Pseudokirchneriella subcapitata	Chlorophyta	Microalgae	Phototroph	1 x 104 c/mL exponentially growing cells	Additional data for other ions in paper	Growth rate	Growth rate	EC10	3	d	Chronic		Filtered River Mole water	25	7.99/8.01	<2 µS	56.1	11.3	186	94.3/94.4	5.14	-	24 h	Y	73.7		Deleebeeck, N.M.E., de Schamphelaere, K.A.C and Janssen, C.R. (2009). Effects of Mg2+ and H+ on the toxicity of Ni2+ to the unicellular green alga Pseudokirchneriella subcapitata: Model development and validation with surface waters. Science of the Total Environment 407:1901-1914.
Temperate	169	37		Freshwater	Pseudokirchneriella subcapitata	Chlorophyta	Microalgae	Phototroph	1 x 104 c/mL exponentially growing cells	Additional data for other ions in paper	Growth rate	Growth rate	EC10	3	d	Chronic		OECD media	25	7.7	<2 µS	4.81	2.92	24	29.2	-	-	24 h	Y	67.1		Deleebeeck, N.M.E., de Schamphelaere, K.A.C and Janssen, C.R. (2009). Effects of Mg2+ and H+ on the toxicity of Ni2+ to the unicellular green alga Pseudokirchneriella subcapitata: Model development and validation with surface waters. Science of the Total Environment 407:1901-1914.
Temperate	169	38		Freshwater	Pseudokirchneriella subcapitata	Chlorophyta	Microalgae	Phototroph	1 x 104 c/mL exponentially growing cells	Additional data for other ions in paper	Growth rate	Growth rate	EC10	3	d	Chronic		OECD media	25	7.7	<2 µS	4.81	2.92	24	29.2	-	-	24 h	Y	44.6		Deleebeeck, N.M.E., de Schamphelaere, K.A.C and Janssen, C.R. (2009). Effects of Mg2+ and H+ on the toxicity of Ni2+ to the unicellular green alga Pseudokirchneriella subcapitata: Model development and validation with surface waters. Science of the Total Environment 407:1901-1914.
Temperate	169	39		Freshwater	Pseudokirchneriella subcapitata	Chlorophyta	Microalgae	Phototroph	1 x 104 c/mL exponentially growing cells	Additional data for other ions in paper	Growth rate	Growth rate	EC10	3	d	Chronic		Filtered Ankeveen water	25	7.29	<2 µS	65.3	9.97	204	35.3	22.4	-	24 h	Y	425		Deleebeeck, N.M.E., de Schamphelaere, K.A.C and Janssen, C.R. (2009). Effects of Mg2+ and H+ on the toxicity of Ni2+ to the unicellular green alga Pseudokirchneriella subcapitata: Model development and validation with surface waters. Science of the Total Environment 407:1901-1914.
Temperate	169	40		Freshwater	Pseudokirchneriella subcapitata	Chlorophyta	Microalgae	Phototroph	1 x 104 c/mL exponentially growing cells	Additional data for other ions in paper	Growth rate	Growth rate	EC10	3	d	Chronic		Filtered Brisy water	25	6.53	<2 µS	8.82	3.82	37.7	5.98	4.1	-	24 h	Y	154		Deleebeeck, N.M.E., de Schamphelaere, K.A.C and Janssen, C.R. (2009). Effects of Mg2+ and H+ on the toxicity of Ni2+ to the unicellular green alga Pseudokirchneriella subcapitata: Model development and validation with surface waters. Science of the Total Environment 407:1901-1914.
Temperate	169	41		Freshwater	Pseudokirchneriella subcapitata	Chlorophyta	Microalgae	Phototroph	1 x 104 c/mL exponentially growing cells	Additional data for other ions in paper	Growth rate	Growth rate	EC10	3	d	Chronic		Filtered Regge water	25	7.78	<2 µS	59.7	7.83	181	133	10.9	-	24 h	Y	301		Deleebeeck, N.M.E., de Schamphelaere, K.A.C and Janssen, C.R. (2009). Effects of Mg2+ and H+ on the toxicity of Ni2+ to the unicellular green alga Pseudokirchneriella subcapitata: Model development and validation with surface waters. Science of the Total Environment 407:1901-1914.
Temperate	169	42		Freshwater	Pseudokirchneriella subcapitata	Chlorophyta	Microalgae	Phototroph	1 x 104 c/mL exponentially growing cells	Additional data for other ions in paper	Growth rate	Growth rate	EC10	3	d	Chronic		OECD media	25	7.42	<2 µS	4.81	2.92	24	24	-	-	24 h	Y	62.5		Deleebeeck, N.M.E., de Schamphelaere, K.A.C and Janssen, C.R. (2009). Effects of Mg2+ and H+ on the toxicity of Ni2+ to the unicellular green alga Pseudokirchneriella subcapitata: Model development and validation with surface waters. Science of the Total Environment 407:1901-1914.
Temperate	169	43		Freshwater	Pseudokirchneriella subcapitata	Chlorophyta	Microalgae	Phototroph	1 x 104 c/mL exponentially growing cells	Additional data for other ions in paper	Growth rate	Growth rate	EC10	3	d	Chronic		OECD media	25	7.42	<2 µS	80.2	12.2	250	23.9	-	-	24 h	Y	98.5		Deleebeeck, N.M.E., de Schamphelaere, K.A.C and Janssen, C.R. (2009). Effects of Mg2+ and H+ on the toxicity of Ni2+ to the unicellular green alga Pseudokirchneriella subcapitata: Model development and validation with surface waters. Science of the Total Environment 407:1901-1914.
Temperate	5-1	1		Freshwater	Pseudokirchneriella subcapitata	Chlorophyta	Microalga	Phototroph	4 days old (exponential growth phase)	Additional data for other ions in paper	Growth rate	Growth rate (cell division)	EC10	2	d	Chronic		Natural water (Brisy, Belgium) filtered to 0.2 µm (composition provided in Table 1) with added MOPS buffer, e-iched with OECD macro- and micro-nutrients (minus Cu, Zn and EDTA)	24	7.2 ± 0.0	–	72.5 ± 0.8	5.4 ± 0.0	203	–	7.1 ± 0.3 mg/L	–	–	Yes	180		Nys, C., Van Regenmortel, T., Janssen, C.R., Blust, R., Smolders, E. and De Schamphelaere, K.A.C. (2017) Comparison of chronic mixture toxicity of nickel-zinc-copper and nickel-zinc-copper-cadmium mixtures between Ceriodaphnia dubia and Pseudokirchneriella subcapitata. Environmental Toxicology and Chemistry, 36:1056–1066.
Temperate	4-1	1		Freshwater	Pseudokirchneriella subcapitata	Chlorophyta	Microalga	Phototroph	4 days old (exponential growth phase)	Additional data for other ions in paper	Growth rate	Growth rate (cell division)	EC10	3	d	Chronic		modified OECD	25	8.17 ± 0.03	–	60 (calculated)	U-eliable	–	–	23 µg/L	–	1 d	Yes	132		Nys, C., Janssen, C/R., Van Sprang, P. and De Schamphelaere, K.A.C. (2016) The effect of pH on chronic aquatic nickel toxicity is dependent on the pH itself: Extending the chronic nickel bioavailability models. Environmental Toxicology and Chemistry, 35:1097–1106.
Temperate	4-2	2		Freshwater	Pseudokirchneriella subcapitata	Chlorophyta	Microalga	Phototroph	4 days old (exponential growth phase)	Additional data for other ions in paper	Growth rate	Growth rate (cell division)	EC10	3	d	Chronic		modified OECD	25	8.65 ± 0.07	–	60 (calculated)	U-eliable	–	–	23 µg/L	–	1 d	Yes	75		Nys, C., Janssen, C/R., Van Sprang, P. and De Schamphelaere, K.A.C. (2016) The effect of pH on chronic aquatic nickel toxicity is dependent on the pH itself: Extending the chronic nickel bioavailability models. Environmental Toxicology and Chemistry, 35:1097–1106.
Temperate	11-1	1		Freshwater	Rhinella arenarum	Chordata	Amphibian	Heterotrophic	Embryo		Survival	Survival	LC10	7	d	Chronic		HS media (10% Holtfreter solution)	20 ± 2	7–8	–	-	-	–	–		–	–	No	1270		Herkovits, J., Perez-Coll, C.S. and Herkovits, D. (2000) Evaluation of nickel-zinc interactions by means of bioassays with amphibian embryos. Ecotoxicology and Environmental Safety, 45:266–273
Temperate	8-8	8		Freshwater	Salmo gairdneri	Chordata	Fish	Heterotrophic	larvae (pre-swim up, 5-d post hatch)		Growth	Growth (fork length)	NOEL	38	d	Chronic		Well water	12.7	7.2	–	-	-	50 ± 11	43 ± 9	–	8.3–10.2 mg/L	–	Yes (total)	134		Nebeker, A.V., Savonen, C. and Stevens, D.G. (1985) Sensitivity of rainbow trout early life stages to nickel chloride. Environmental Toxicology and Chemsistry, 4:233–239.
Temperate	8-9	9		Freshwater	Salmo gairdneri	Chordata	Fish	Heterotrophic	larvae (pre-swim up, 5-d post hatch)		Growth	Growth (wet weight)	NOEL	38	d	Chronic		Well water	12.7	7.2	–	-	-	50 ± 11	43 ± 9	–	8.3–10.2 mg/L	–	Yes (total)	134		Nebeker, A.V., Savonen, C. and Stevens, D.G. (1985) Sensitivity of rainbow trout early life stages to nickel chloride. Environmental Toxicology and Chemsistry, 4:233–239.
Temperate	8-6	6		Freshwater	Salmo gairdneri	Chordata	Fish	Heterotrophic	fertilised eyed eggs (25-d post fertilisation)		Growth	Growth (wet weight)	NOEL	52	d	Chronic		Well water	12.5	7.1	–	-	-	49 ± 7	39 ± 11	–	8.3–10.2 mg/L	–	Yes (total)	134		Nebeker, A.V., Savonen, C. and Stevens, D.G. (1985) Sensitivity of rainbow trout early life stages to nickel chloride. Environmental Toxicology and Chemsistry, 4:233–239.
Temperate	8-1	1		Freshwater	Salmo gairdneri	Chordata	Fish	Heterotrophic	fertilised eggs (4-h post fertilisation)		Survival	Survival	NOEL	85	d	Chronic		Well water	12.1	7	–	-	-	53 ± 10	45 ± 8	–	8.3–10.2 mg/L	–	Yes (total)	62		Nebeker, A.V., Savonen, C. and Stevens, D.G. (1985) Sensitivity of rainbow trout early life stages to nickel chloride. Environmental Toxicology and Chemsistry, 4:233–239.
Temperate	171	27		Freshwater	Simocephalus serrulatus	Arthropoda	Microinvertebrate	Heterotroph	<48h old neonate		Reproduction	Reproduction	EC10	17	d	Chronic		Synthetic water	20	7.18	-	1.75 (nominal)	0.461 (nominal)	6.25	12.4	-	-	-	Y	6.86		Deleebeeck, N.M. E, Muyssen, B.T.A, De Laender, F, Janssen, C.R., De Schamphelaere, K.A.C (2007). Comparison of nickel toxicity to cladocerans in soft versus hard surface waters, Aquatic Toxicology 84: 223-235.
Temperate	171	29		Freshwater	Simocephalus serrulatus	Arthropoda	Microinvertebrate	Heterotroph	<48h old neonate		Reproduction	Reproduction	EC10	17	d	Chronic		Synthetic water	20	7.18	-	4.93 (nominal)	0.984 (nominal)	16.3	12.4	-	-	-	Y	45.3		Deleebeeck, N.M. E, Muyssen, B.T.A, De Laender, F, Janssen, C.R., De Schamphelaere, K.A.C (2007). Comparison of nickel toxicity to cladocerans in soft versus hard surface waters, Aquatic Toxicology 84: 223-235.
Temperate	171	19		Freshwater	Simocephalus vetulus	Arthropoda	Microinvertebrate	Heterotroph	<48h old neonate		Reproduction	Reproduction	EC10	21	d	Chronic		Synthetic water	20	7.18	-	13.9 (nominal)	2.1 (nominal)	43.4	12.4	-	-	-	Y	23.3		Deleebeeck, N.M. E, Muyssen, B.T.A, De Laender, F, Janssen, C.R., De Schamphelaere, K.A.C (2007). Comparison of nickel toxicity to cladocerans in soft versus hard surface waters, Aquatic Toxicology 84: 223-235.
Temperate	171	21		Freshwater	Simocephalus vetulus	Arthropoda	Microinvertebrate	Heterotroph	<48h old neonate		Reproduction	Reproduction	EC10	21	d	Chronic		Synthetic water	20	7.18	-	4.93 (nominal)	0.984 (nominal)	16.3	12.4	-	-	-	Y	8.96		Deleebeeck, N.M. E, Muyssen, B.T.A, De Laender, F, Janssen, C.R., De Schamphelaere, K.A.C (2007). Comparison of nickel toxicity to cladocerans in soft versus hard surface waters, Aquatic Toxicology 84: 223-235.

## Sheet: FW_Ni_Tropical
Tropical	Chemical:	Nickel Freshwater - Chronic toxicity data (with preference for NEC, EC10, EC20, EC<20, NOEC; EC50s only reported for studies that do not report (or have unreliable) no- or low-effect concentrations)
	DATA ID			ORGANISM CHARACTERISTICS							TEST CRITERIA							FACTORS AFFECTING TOXICITY (units as describe in headings, unless specified)												FINAL CONCENTRATION		REFERENCE
Tropical /Temperate/Combined	Record ID	Data Source ID		Media Type	Species Scientific Name	Phylum	Type of Organism (fish/amphibians/macroinvertebrates/microinvertebrates/macrophytes/macroalgae/microalgae)	Hetero/ Phototroph	Life Stage	Notes	Endpoint	Endpoint Measurement	Toxicity Value	Exposure Duration	Exposure Duration Units	Acute/ Chronic		Test Media	Temperature (°C)	pH	Conductivity (µS/cm)	Ca (mg/L)	Mg (mg/L)	Hardness (mg CaCO3/L)	Alkalinity (mg CaCO3/L)	Organic Carbon (mg/L)	Dissolved Oxygen (%)	Test Media and Added Ni Equailibration Time	Measured Ni Conc. (Y/N)	Concentration (µg Ni/L)
Tropical	154	33		Freshwater	Ankistrodesmus falcatus	Chlorophyta	Microalgae	Phototroph	exponentially growing cells		Growth rate	Growth rate (cell division)	EC10	3	d	Chronic		Synthetic water	25	7.34	-	- but measured and possibly available from authors (NiPERA funded work)	- but measured and possibly available from authors (NiPERA funded work)	6.25	-	-	-	24 h	Y	18.3		Deleebeeck, N.M.E. De Laender, F., Chepurnov, V.A., Vyerman, W., Janseen, C.R. De Schamphelaere, K.A.C. (2009). A single bioavailability model can accurately predict Ni toxicity to green microalgae in soft and hard surface waters. Water Research 43:1935-1947.
Tropical	154	35		Freshwater	Ankistrodesmus falcatus	Chlorophyta	Microalgae	Phototroph	exponentially growing cells		Growth rate	Growth rate (cell division)	EC10	3	d	Chronic		Synthetic water	25	7.37	-	- but measured and possibly available from authors (NiPERA funded work)	- but measured and possibly available from authors (NiPERA funded work)	16.3	-	-	-	24 h	Y	43.6		Deleebeeck, N.M.E. De Laender, F., Chepurnov, V.A., Vyerman, W., Janseen, C.R. De Schamphelaere, K.A.C. (2009). A single bioavailability model can accurately predict Ni toxicity to green microalgae in soft and hard surface waters. Water Research 43:1935-1947.
Tropical	162	31		Freshwater	Brachionus calyciflorus	Rotifera	Microinvertebrate	Heterotroph	NR		Population growth rate	Population growth rate	EC10	2	d	Chronic		Calapooia river water	25 ± 2	8.5	-	46	21	212	200	0.69	-	18 h	Y	662.6		Schlekat, C. E., Genderen, E. V., De Schamphelaerem K. A. C., Antunes, P. M. C., Rogevich, E. C., and Stubblefield, W. A. (2010) Cross-species extrpolation of chronic nickel Biotic Ligand Models. Science of the Total Environment 408, 6148-6157.
Tropical	162	34		Freshwater	Brachionus calyciflorus	Rotifera	Microinvertebrate	Heterotroph	NR		Population growth rate	Population growth rate	EC10	2	d	Chronic		S. Platte River water	25 ± 2	8	-	71	17	256	160	7.1	-	18 h	Y	945.2		Schlekat, C. E., Genderen, E. V., De Schamphelaerem K. A. C., Antunes, P. M. C., Rogevich, E. C., and Stubblefield, W. A. (2010) Cross-species extrpolation of chronic nickel Biotic Ligand Models. Science of the Total Environment 408, 6148-6157.
Tropical	162	37		Freshwater	Brachionus calyciflorus	Rotifera	Microinvertebrate	Heterotroph	NR		Population growth rate	Population growth rate	EC10	2	d	Chronic		S. Platte River water (pH amended)	25 ± 2	6.9	-	72	17	256	16	7	-	18 h	Y	4.7		Schlekat, C. E., Genderen, E. V., De Schamphelaerem K. A. C., Antunes, P. M. C., Rogevich, E. C., and Stubblefield, W. A. (2010) Cross-species extrpolation of chronic nickel Biotic Ligand Models. Science of the Total Environment 408, 6148-6157.
Tropical	162	40		Freshwater	Brachionus calyciflorus	Rotifera	Microinvertebrate	Heterotroph	NR		Population growth rate	Population growth rate	EC10	2	d	Chronic		S. Santiam River water	25 ± 2	7.5	-	3.4	0.81	16	24	0.94	-	18 h	Y	103.9		Schlekat, C. E., Genderen, E. V., De Schamphelaerem K. A. C., Antunes, P. M. C., Rogevich, E. C., and Stubblefield, W. A. (2010) Cross-species extrpolation of chronic nickel Biotic Ligand Models. Science of the Total Environment 408, 6148-6157.
Tropical	162	43		Freshwater	Brachionus calyciflorus	Rotifera	Microinvertebrate	Heterotroph	NR		Population growth rate	Population growth rate	EC10	2	d	Chronic		Zollner Creek water	25 ± 2	7	-	32	11	136	28	7.1	-	18 h	Y	1379.3		Schlekat, C. E., Genderen, E. V., De Schamphelaerem K. A. C., Antunes, P. M. C., Rogevich, E. C., and Stubblefield, W. A. (2010) Cross-species extrpolation of chronic nickel Biotic Ligand Models. Science of the Total Environment 408, 6148-6157.
Tropical	4-7	1		Freshwater	Brachionus calyciflorus	Rotifera	Microinvertebrate	Heterotrophic	Neonates (<2 h)		Reproduction	Reproduction (number of rotifers)	EC10	2	d	Chronic		modified USEPA media	25	8.12 ± 0.05	–	60 (calculated)	Unreliable	–	–	–	–	1 d	Yes	1576		Nys, C., Janssen, C/R., Van Sprang, P. and De Schamphelaere, K.A.C. (2016) The effect of pH on chronic aquatic nickel toxicity is dependent on the pH itself: Extending the chronic nickel bioavailability models. Environmental Toxicology and Chemistry, 35:1097–1106.
Tropical	4-8	2		Freshwater	Brachionus calyciflorus	Rotifera	Microinvertebrate	Heterotrophic	Neonates (<2 h)		Reproduction	Reproduction (number of rotifers)	EC10	2	d	Chronic		modified USEPA media	25	8.55 ± 0.18	–	60 (calculated)	Unreliable	–	–	–	–	1 d	Yes	1098		Nys, C., Janssen, C/R., Van Sprang, P. and De Schamphelaere, K.A.C. (2016) The effect of pH on chronic aquatic nickel toxicity is dependent on the pH itself: Extending the chronic nickel bioavailability models. Environmental Toxicology and Chemistry, 35:1097–1106.
Tropical	154	29		Freshwater	Chlamydomonas sp	Chlorophyta	Microalgae	Phototroph	exponentially growing cells		Growth rate	Growth rate (cell division)	EC10	3	d	Chronic		Synthetic water	25	7.29	-	- but measured and possibly available from authors (NiPERA funded work)	- but measured and possibly available from authors (NiPERA funded work)	6.25	-	-	-	24 h	Y	26.4		Deleebeeck, N.M.E. De Laender, F., Chepurnov, V.A., Vyerman, W., Janseen, C.R. De Schamphelaere, K.A.C. (2009). A single bioavailability model can accurately predict Ni toxicity to green microalgae in soft and hard surface waters. Water Research 43:1935-1947.
Tropical	154	31		Freshwater	Chlamydomonas sp	Chlorophyta	Microalgae	Phototroph	exponentially growing cells		Growth rate	Growth rate (cell division)	EC10	3	d	Chronic		Synthetic water	25	7.26	-	- but measured and possibly available from authors (NiPERA funded work)	- but measured and possibly available from authors (NiPERA funded work)	16.3	-	-	-	24 h	Y	45		Deleebeeck, N.M.E. De Laender, F., Chepurnov, V.A., Vyerman, W., Janseen, C.R. De Schamphelaere, K.A.C. (2009). A single bioavailability model can accurately predict Ni toxicity to green microalgae in soft and hard surface waters. Water Research 43:1935-1947.
Tropical	165	1		Freshwater	Chlorella sp (Kakadu NT isolate)	Chlorophyta	Microalga	Phototroph	exponentially growing cells		Growth rate	Growth rate (cell division)	EC10	3	d	Chronic		Collected water sample (Tea tree)	29 ± 2	7.3	-	2.1	4.7	25	-	10	-	-	Y	900		Peters, A. Merrington, G. Kosmala-Grzechnik, S. (2014). Parameterisation of Biotic Ligand Models for nickel to Australian Test Species. Wca environment Project Number P0313-12-13, 41 pp.
Tropical	165	2		Freshwater	Chlorella sp (Kakadu NT isolate)	Chlorophyta	Microalga	Phototroph	exponentially growing cells		Growth rate	Growth rate (cell division)	EC10	3	d	Chronic		Collected water sample (Woronora)	29 ± 2	7.2	-	2.5	3.5	21	-	4	-	-	Y	122		Peters, A. Merrington, G. Kosmala-Grzechnik, S. (2014). Parameterisation of Biotic Ligand Models for nickel to Australian Test Species. Wca environment Project Number P0313-12-13, 41 pp.
Tropical	165	3		Freshwater	Chlorella sp (Kakadu NT isolate)	Chlorophyta	Microalga	Phototroph	exponentially growing cells		Growth rate	Growth rate (cell division)	EC10	3	d	Chronic		Collected water sample (Peechelba)	29 ± 2	8.2	-	3.1	2.9	20	-	0.5	-	-	Y	148		Peters, A. Merrington, G. Kosmala-Grzechnik, S. (2014). Parameterisation of Biotic Ligand Models for nickel to Australian Test Species. Wca environment Project Number P0313-12-13, 41 pp.
Tropical	165	4		Freshwater	Chlorella sp (Kakadu NT isolate)	Chlorophyta	Microalga	Phototroph	exponentially growing cells		Growth rate	Growth rate (cell division)	EC10	3	d	Chronic		Collected water sample (Wellington)	29 ± 2	7.9	-	11	7.4	58	-	5	-	-	Y	278		Peters, A. Merrington, G. Kosmala-Grzechnik, S. (2014). Parameterisation of Biotic Ligand Models for nickel to Australian Test Species. Wca environment Project Number P0313-12-13, 41 pp.
Tropical	165	5		Freshwater	Chlorella sp (Kakadu NT isolate)	Chlorophyta	Microalga	Phototroph	exponentially growing cells		Growth rate	Growth rate (cell division)	EC10	3	d	Chronic		Collected water sample (Magela Ck)	29 ± 2	6.4	-	0.25	0.25	1.7	-	3	-	-	Y	59		Peters, A. Merrington, G. Kosmala-Grzechnik, S. (2014). Parameterisation of Biotic Ligand Models for nickel to Australian Test Species. Wca environment Project Number P0313-12-13, 41 pp.
Tropical	175	5		Freshwater	Chlorella sp 12 (PNG isolate)	Chlorophyta	Microalga	Phototroph	exponentially growing cells		Growth rate	Growth rate (cell division)	EC10	3	d	Chronic		Synthetic water	27 ± 2	7.9	342	15 (calculated from provided recipe)	12 (calculated from provided recipe)	80-90	60-70	<0.5	109	No	Y	24		McKnight et al 2018 (unpublished data)
Tropical	154	41		Freshwater	Chlorella sp. (Swedish Isolate)	Chlorophyta	Microalgae	Phototroph	exponentially growing cells		Growth rate	Growth rate (cell division)	EC10	3	d	Chronic		Synthetic water	25	7.24	-	- but measured and possibly available from authors (NiPERA funded work)	- but measured and possibly available from authors (NiPERA funded work)	6.25	-	50 µg/L AHA-DOC added to test medium	-	24 h	Y	64.7		Deleebeeck, N.M.E. De Laender, F., Chepurnov, V.A., Vyerman, W., Janseen, C.R. De Schamphelaere, K.A.C. (2009). A single bioavailability model can accurately predict Ni toxicity to green microalgae in soft and hard surface waters. Water Research 43:1935-1947.
Tropical	154	43		Freshwater	Chlorella sp. (Swedish Isolate)	Chlorophyta	Microalgae	Phototroph	exponentially growing cells		Growth rate	Growth rate (cell division)	EC10	3	d	Chronic		Synthetic water	25	7.28	-	- but measured and possibly available from authors (NiPERA funded work)	- but measured and possibly available from authors (NiPERA funded work)	16.3	-	50 µg/L AHA-DOC added to test medium	-	24 h	Y	90.5		Deleebeeck, N.M.E. De Laender, F., Chepurnov, V.A., Vyerman, W., Janseen, C.R. De Schamphelaere, K.A.C. (2009). A single bioavailability model can accurately predict Ni toxicity to green microalgae in soft and hard surface waters. Water Research 43:1935-1947.
Tropical	154	17		Freshwater	Coelastrum microporum	Chlorophyta	Microalgae	Phototroph	exponentially growing cells		Growth rate	Growth rate (cell division)	EC10	3	d	Chronic		Synthetic water	25	7.31	-	- but measured and possibly available from authors (NiPERA funded work)	- but measured and possibly available from authors (NiPERA funded work)	16.3	-	-	-	24 h	Y	38.6		Deleebeeck, N.M.E. De Laender, F., Chepurnov, V.A., Vyerman, W., Janseen, C.R. De Schamphelaere, K.A.C. (2009). A single bioavailability model can accurately predict Ni toxicity to green microalgae in soft and hard surface waters. Water Research 43:1935-1947.
Tropical	154	18		Freshwater	Coelastrum microporum	Chlorophyta	Microalgae	Phototroph	exponentially growing cells		Growth rate	Growth rate (cell division)	EC10	3	d	Chronic		Synthetic water	25	7.31	-	- but measured and possibly available from authors (NiPERA funded work)	- but measured and possibly available from authors (NiPERA funded work)	16.3	-	-	-	24 h	Y	66.7		Deleebeeck, N.M.E. De Laender, F., Chepurnov, V.A., Vyerman, W., Janseen, C.R. De Schamphelaere, K.A.C. (2009). A single bioavailability model can accurately predict Ni toxicity to green microalgae in soft and hard surface waters. Water Research 43:1935-1947.
Tropical	154	21		Freshwater	Coelastrum microporum	Chlorophyta	Microalgae	Phototroph	exponentially growing cells		Growth rate	Growth rate (cell division)	EC10	3	d	Chronic		Synthetic water	25	7.4	-	- but measured and possibly available from authors (NiPERA funded work)	- but measured and possibly available from authors (NiPERA funded work)	43.4	-	-	-	24 h	Y	54.3		Deleebeeck, N.M.E. De Laender, F., Chepurnov, V.A., Vyerman, W., Janseen, C.R. De Schamphelaere, K.A.C. (2009). A single bioavailability model can accurately predict Ni toxicity to green microalgae in soft and hard surface waters. Water Research 43:1935-1947.
Tropical	154	22		Freshwater	Coelastrum microporum	Chlorophyta	Microalgae	Phototroph	exponentially growing cells		Growth rate	Growth rate (cell division)	EC10	3	d	Chronic		Synthetic water	25	7.4	-	- but measured and possibly available from authors (NiPERA funded work)	- but measured and possibly available from authors (NiPERA funded work)	43.4	-	-	-	24 h	Y	100		Deleebeeck, N.M.E. De Laender, F., Chepurnov, V.A., Vyerman, W., Janseen, C.R. De Schamphelaere, K.A.C. (2009). A single bioavailability model can accurately predict Ni toxicity to green microalgae in soft and hard surface waters. Water Research 43:1935-1947.
Tropical	159	1		Freshwater	Danio rerio	Chordata	Fish	Heterotroph	embryo	Control results given (low mortality/effects), but acceptablity criteria not stated. Also this paper appears to be repeat data from 158	mortality	mortality	LC20	11	d	Chronic		reconstituted water (OECDGuideline 203, 1992; ISO-Standard 6341-1982)	25.3 ± 0.8	7.99 ± 0.14	640 ± 17	-	-	231	-	-	7.94 ± 0.24 mg/L	-	Y	9520		Kienle, C., Kohler, H. R., Filser, J. and Gerhardt, A. (2008). Effects of nickel chloride and oxygen depletion on behaviour and vitality of zebrafish (Danio rerio, Hamilton, 1822) (Pisces, Cypriniformes) embryos and larvae. Environmental Pollution 152, 612-620.
Tropical	158	1		Freshwater	Danio rerio	Chordata	Fish	Heterotroph	embryo	Control results given (low mortality/effects), but acceptablity criteria not stated.	mortality	mortality	LC20	11	d	Chronic		reconstituted water (OECDGuideline 203, 1992; ISO-Standard 6341-1982)	25.3 ± 0.8	7.99 ± 0.14	640 - 719	-	-	-	-	-	7.94 ± 0.24 mg/L	-	Y	9500		Kienle, C., Kohler, H. R. and Gerhardt, A. (2009). Behavioural and developmental toxicity of chlorpyrifos and nickel chloride to zebrafish (Danio rerio) embryos and larvae. Ecotoxicology and Environmental Safety 72, 1740-1747.
Tropical	154	1		Freshwater	Desmodesmus sp	Chlorophyta	Microalgae	Phototroph	exponentially growing cells		Growth rate	Growth rate (cell division)	EC10	3	d	Chronic		Synthetic water	25	7.3	-	- but measured and possibly available from authors (NiPERA funded work)	- but measured and possibly available from authors (NiPERA funded work)	16.3	-	-	-	24 h	Y	86.8		Deleebeeck, N.M.E. De Laender, F., Chepurnov, V.A., Vyerman, W., Janseen, C.R. De Schamphelaere, K.A.C. (2009). A single bioavailability model can accurately predict Ni toxicity to green microalgae in soft and hard surface waters. Water Research 43:1935-1947.
Tropical	154	2		Freshwater	Desmodesmus sp	Chlorophyta	Microalgae	Phototroph	exponentially growing cells		Growth rate	Growth rate (cell division)	EC10	3	d	Chronic		Synthetic water	25	7.3	-	- but measured and possibly available from authors (NiPERA funded work)	- but measured and possibly available from authors (NiPERA funded work)	16.3	-	-	-	24 h	Y	67.7		Deleebeeck, N.M.E. De Laender, F., Chepurnov, V.A., Vyerman, W., Janseen, C.R. De Schamphelaere, K.A.C. (2009). A single bioavailability model can accurately predict Ni toxicity to green microalgae in soft and hard surface waters. Water Research 43:1935-1947.
Tropical	154	5		Freshwater	Desmodesmus sp	Chlorophyta	Microalgae	Phototroph	exponentially growing cells		Growth rate	Growth rate (cell division)	EC10	3	d	Chronic		Synthetic water	25	7.33	-	- but measured and possibly available from authors (NiPERA funded work)	- but measured and possibly available from authors (NiPERA funded work)	43.4	-	-	-	24 h	Y	98		Deleebeeck, N.M.E. De Laender, F., Chepurnov, V.A., Vyerman, W., Janseen, C.R. De Schamphelaere, K.A.C. (2009). A single bioavailability model can accurately predict Ni toxicity to green microalgae in soft and hard surface waters. Water Research 43:1935-1947.
Tropical	154	6		Freshwater	Desmodesmus sp	Chlorophyta	Microalgae	Phototroph	exponentially growing cells		Growth rate	Growth rate (cell division)	EC10	3	d	Chronic		Synthetic water	25	7.33	-	- but measured and possibly available from authors (NiPERA funded work)	- but measured and possibly available from authors (NiPERA funded work)	43.4	-	-	-	24 h	Y	67.7		Deleebeeck, N.M.E. De Laender, F., Chepurnov, V.A., Vyerman, W., Janseen, C.R. De Schamphelaere, K.A.C. (2009). A single bioavailability model can accurately predict Ni toxicity to green microalgae in soft and hard surface waters. Water Research 43:1935-1947.
Tropical	154	45		Freshwater	Desmodesmus spinosus	Chlorophyta	Microalgae	Phototroph	exponentially growing cells		Growth rate	Growth rate (cell division)	EC10	3	d	Chronic		Synthetic water	25	7.35	-	- but measured and possibly available from authors (NiPERA funded work)	- but measured and possibly available from authors (NiPERA funded work)	6.25	-	-	-	24 h	Y	5.5		Deleebeeck, N.M.E. De Laender, F., Chepurnov, V.A., Vyerman, W., Janseen, C.R. De Schamphelaere, K.A.C. (2009). A single bioavailability model can accurately predict Ni toxicity to green microalgae in soft and hard surface waters. Water Research 43:1935-1947.
Tropical	154	47		Freshwater	Desmodesmus spinosus	Chlorophyta	Microalgae	Phototroph	exponentially growing cells		Growth rate	Growth rate (cell division)	EC10	3	d	Chronic		Synthetic water	25	7.35	-	- but measured and possibly available from authors (NiPERA funded work)	- but measured and possibly available from authors (NiPERA funded work)	16.3	-	-	-	24 h	Y	28.9		Deleebeeck, N.M.E. De Laender, F., Chepurnov, V.A., Vyerman, W., Janseen, C.R. De Schamphelaere, K.A.C. (2009). A single bioavailability model can accurately predict Ni toxicity to green microalgae in soft and hard surface waters. Water Research 43:1935-1947.
Tropical	165	11		Freshwater	Hydra viridissima	Cnidaria	Microinvertebrate	Heterotroph	asexually reproducing (budding) hydriods		population growth	population growth (yield)	EC10	4	d	Chronic		Collected water sample (Tea tree)	27 ± 2	7.3	-	2.1	4.7	25	-	10	-	-	Y	210		Peters, A. Merrington, G. Kosmala-Grzechnik, S. (2014). Parameterisation of Biotic Ligand Models for nickel to Australian Test Species. Wca environment Project Number P0313-12-13, 41 pp.
Tropical	165	12		Freshwater	Hydra viridissima	Cnidaria	Microinvertebrate	Heterotroph	asexually reproducing (budding) hydriods		population growth	population growth (yield)	EC10	4	d	Chronic		Collected water sample (Woronora)	27 ± 2	7.2	-	2.5	3.5	21	-	4	-	-	Y	175		Peters, A. Merrington, G. Kosmala-Grzechnik, S. (2014). Parameterisation of Biotic Ligand Models for nickel to Australian Test Species. Wca environment Project Number P0313-12-13, 41 pp.
Tropical	165	13		Freshwater	Hydra viridissima	Cnidaria	Microinvertebrate	Heterotroph	asexually reproducing (budding) hydriods		population growth	population growth (yield)	EC10	4	d	Chronic		Collected water sample (Peechelba)	27 ± 2	8.2	-	3.1	2.9	20	-	0.5	-	-	Y	35		Peters, A. Merrington, G. Kosmala-Grzechnik, S. (2014). Parameterisation of Biotic Ligand Models for nickel to Australian Test Species. Wca environment Project Number P0313-12-13, 41 pp.
Tropical	165	14		Freshwater	Hydra viridissima	Cnidaria	Microinvertebrate	Heterotroph	asexually reproducing (budding) hydriods		population growth	population growth (yield)	EC10	4	d	Chronic		Collected water sample (Wellington)	27 ± 2	7.9	-	11	7.4	58	-	5	-	-	Y	55		Peters, A. Merrington, G. Kosmala-Grzechnik, S. (2014). Parameterisation of Biotic Ligand Models for nickel to Australian Test Species. Wca environment Project Number P0313-12-13, 41 pp.
Tropical	165	15		Freshwater	Hydra viridissima	Cnidaria	Microinvertebrate	Heterotroph	asexually reproducing (budding) hydriods		population growth	population growth (yield)	EC10	4	d	Chronic		Collected water sample (Magela Ck)	27 ± 2	6.4	-	0.25	0.25	1.7	-	3	-	-	Y	32		Peters, A. Merrington, G. Kosmala-Grzechnik, S. (2014). Parameterisation of Biotic Ligand Models for nickel to Australian Test Species. Wca environment Project Number P0313-12-13, 41 pp.
Tropical	176	1		Freshwater	Hydra viridissima	Cnidaria	Microinvertebrate	Heterotroph	asexually reproducing (budding) hydriods		population growth	population growth (yield)	EC10	4	d	Chronic		Synthetic Magela Creek Water (SMCW)	27	6.5	-	0.05	0.2	1.1	-	-	-	-	Y	4		Peters A and Merrington G (2015) Nickel toxicity to Hydra viridissima in soft waters. Report by wca environment Ltd. Project PO-439 Oxfordshire, United Kingdom.
Tropical	176	2		Freshwater	Hydra viridissima	Cnidaria	Microinvertebrate	Heterotroph	asexually reproducing (budding) hydriods		population growth	population growth (yield)	EC10	4	d	Chronic		Synthetic Magela Creek Water (SMCW)	27	6.5	-	0.3	0.2	1.3	-	-	-	-	Y	7		Peters A and Merrington G (2015) Nickel toxicity to Hydra viridissima in soft waters. Report by wca environment Ltd. Project PO-439 Oxfordshire, United Kingdom.
Tropical	176	3		Freshwater	Hydra viridissima	Cnidaria	Microinvertebrate	Heterotroph	asexually reproducing (budding) hydriods		population growth	population growth (yield)	EC10	4	d	Chronic		Synthetic Magela Creek Water (SMCW)	27	6.5	-	0.3	0.5	2.9	-	-	-	-	Y	23		Peters A and Merrington G (2015) Nickel toxicity to Hydra viridissima in soft waters. Report by wca environment Ltd. Project PO-439 Oxfordshire, United Kingdom.
Tropical	176	4		Freshwater	Hydra viridissima	Cnidaria	Microinvertebrate	Heterotroph	asexually reproducing (budding) hydriods		population growth	population growth (yield)	EC10	4	d	Chronic		Synthetic Magela Creek Water (SMCW)	27	6.5	-	1	0.5	4.6	-	-	-	-	Y	11		Peters A and Merrington G (2015) Nickel toxicity to Hydra viridissima in soft waters. Report by wca environment Ltd. Project PO-439 Oxfordshire, United Kingdom.
Tropical	176	5		Freshwater	Hydra viridissima	Cnidaria	Microinvertebrate	Heterotroph	asexually reproducing (budding) hydriods		population growth	population growth (yield)	EC10	4	d	Chronic		Synthetic Magela Creek Water (SMCW)	27	6.5	-	0.9	1.2	7.2	-	-	-	-	Y	32		Peters A and Merrington G (2015) Nickel toxicity to Hydra viridissima in soft waters. Report by wca environment Ltd. Project PO-439 Oxfordshire, United Kingdom.
Tropical	176	6		Freshwater	Hydra viridissima	Cnidaria	Microinvertebrate	Heterotroph	asexually reproducing (budding) hydriods		population growth	population growth (yield)	EC10	4	d	Chronic		Synthetic Magela Creek Water (SMCW)	27	6.5	-	3.4	3.1	21	-	-	-	-	Y	28		Peters A and Merrington G (2015) Nickel toxicity to Hydra viridissima in soft waters. Report by wca environment Ltd. Project PO-439 Oxfordshire, United Kingdom.
Tropical	176	7		Freshwater	Hydra viridissima	Cnidaria	Microinvertebrate	Heterotroph	asexually reproducing (budding) hydriods		population growth	population growth (yield)	EC10	4	d	Chronic		Synthetic Magela Creek Water (SMCW)	27	6.5	-	5	1.4	18	-	-	-	-	Y	86		Peters A and Merrington G (2015) Nickel toxicity to Hydra viridissima in soft waters. Report by wca environment Ltd. Project PO-439 Oxfordshire, United Kingdom.
Tropical	176	8		Freshwater	Hydra viridissima	Cnidaria	Microinvertebrate	Heterotroph	asexually reproducing (budding) hydriods		population growth	population growth (yield)	EC10	4	d	Chronic		Synthetic Magela Creek Water (SMCW)	27	6.5	-	10	7	55	-	-	-	-	Y	45		Peters A and Merrington G (2015) Nickel toxicity to Hydra viridissima in soft waters. Report by wca environment Ltd. Project PO-439 Oxfordshire, United Kingdom.
Tropical	165	6		Freshwater	Lemna aequinoctialis	Tracheophyta	Macrophyte	Phototroph	6 fronds		Growth	growth (yield - total number of fronds)	EC10	4	d	Chronic		Collected water sample (Tea tree)	29 ± 2	7.3	-	2.1	4.7	25	-	10	-	-	Y	151		Peters, A. Merrington, G. Kosmala-Grzechnik, S. (2014). Parameterisation of Biotic Ligand Models for nickel to Australian Test Species. Wca environment Project Number P0313-12-13, 41 pp.
Tropical	165	7		Freshwater	Lemna aequinoctialis	Tracheophyta	Macrophyte	Phototroph	6 fronds		Growth	growth (yield - total number of fronds)	EC10	4	d	Chronic		Collected water sample (Woronora)	29 ± 2	7.2	-	2.5	3.5	21	-	4	-	-	Y	13		Peters, A. Merrington, G. Kosmala-Grzechnik, S. (2014). Parameterisation of Biotic Ligand Models for nickel to Australian Test Species. Wca environment Project Number P0313-12-13, 41 pp.
Tropical	165	8		Freshwater	Lemna aequinoctialis	Tracheophyta	Macrophyte	Phototroph	6 fronds		Growth	growth (yield - total number of fronds)	EC10	4	d	Chronic		Collected water sample (Peechelba)	29 ± 2	8.2	-	3.1	2.9	20	-	0.5	-	-	Y	3.5		Peters, A. Merrington, G. Kosmala-Grzechnik, S. (2014). Parameterisation of Biotic Ligand Models for nickel to Australian Test Species. Wca environment Project Number P0313-12-13, 41 pp.
Tropical	165	9		Freshwater	Lemna aequinoctialis	Tracheophyta	Macrophyte	Phototroph	6 fronds		Growth	growth (yield - total number of fronds)	EC10	4	d	Chronic		Collected water sample (Wellington)	29 ± 2	7.9	-	11	7.4	58	-	5	-	-	Y	6.4		Peters, A. Merrington, G. Kosmala-Grzechnik, S. (2014). Parameterisation of Biotic Ligand Models for nickel to Australian Test Species. Wca environment Project Number P0313-12-13, 41 pp.
Tropical	165	10		Freshwater	Lemna aequinoctialis	Tracheophyta	Macrophyte	Phototroph	6 fronds		Growth	growth (yield - total number of fronds)	EC10	4	d	Chronic		Collected water sample (Magela Ck)	29 ± 2	6.4	-	0.25	0.25	1.7	-	3	-	-	Y	58		Peters, A. Merrington, G. Kosmala-Grzechnik, S. (2014). Parameterisation of Biotic Ligand Models for nickel to Australian Test Species. Wca environment Project Number P0313-12-13, 41 pp.
Tropical	150	5		Freshwater	Lemna minor	Tracheophyta	Macrophyte	Phototroph	3- and 4-frond colonies	Chlorophyll and caratenoid based endpoints also available, but not ecologically relevant endpoints according to Warne et al, so not listed here	Biomass	Biomass (fresh weight)	EC10	7	d	Chronic		modified Steinberg medium	25	-	-	-	-	-	-	-	-	-	N	1.1		Appenroth K.-J., Krech, K., Keresztes, A., Fischer, W., Koloczek, H. (2010). Effects of nickel on the chloroplasts of the duckweeds Spirodela polyrhiza and Lemna minor and their possible use in biomonitoring and phytoremediation. Chemosphere 78: 216-223.
Tropical	162	46		Freshwater	Lemna minor	Tracheophyta	Macrophyte	Phototroph	3-frond colonies		Growth rate	growth rate (root length)	EC10	7	d	Chronic		Calapooia river water	25 ± 1	8.3	-	46	21	212	200	0.69	-	18 h	Y	7.5		Schlekat, C. E., Genderen, E. V., De Schamphelaerem K. A. C., Antunes, P. M. C., Rogevich, E. C., and Stubblefield, W. A. (2010) Cross-species extrpolation of chronic nickel Biotic Ligand Models. Science of the Total Environment 408, 6148-6157.
Tropical	162	48		Freshwater	Lemna minor	Tracheophyta	Macrophyte	Phototroph	3-frond colonies		Growth rate	growth rate (root length)	EC10	7	d	Chronic		S. Platte River water	25 ± 1	8	-	71	17	256	160	7.1	-	18 h	Y	73.9		Schlekat, C. E., Genderen, E. V., De Schamphelaerem K. A. C., Antunes, P. M. C., Rogevich, E. C., and Stubblefield, W. A. (2010) Cross-species extrpolation of chronic nickel Biotic Ligand Models. Science of the Total Environment 408, 6148-6157.
Tropical	162	50		Freshwater	Lemna minor	Tracheophyta	Macrophyte	Phototroph	3-frond colonies		Growth rate	growth rate (root length)	EC10	7	d	Chronic		S. Platte River water (pH amended)	25 ± 1	6.9	-	72	17	256	16	7	-	18 h	Y	435.3		Schlekat, C. E., Genderen, E. V., De Schamphelaerem K. A. C., Antunes, P. M. C., Rogevich, E. C., and Stubblefield, W. A. (2010) Cross-species extrpolation of chronic nickel Biotic Ligand Models. Science of the Total Environment 408, 6148-6157.
Tropical	162	52		Freshwater	Lemna minor	Tracheophyta	Macrophyte	Phototroph	3-frond colonies		Growth rate	growth rate (root length)	EC10	7	d	Chronic		S. Santiam River water	25 ± 1	7.7	-	3.4	0.81	16	24	0.94	-	18 h	Y	8.2		Schlekat, C. E., Genderen, E. V., De Schamphelaerem K. A. C., Antunes, P. M. C., Rogevich, E. C., and Stubblefield, W. A. (2010) Cross-species extrpolation of chronic nickel Biotic Ligand Models. Science of the Total Environment 408, 6148-6157.
Tropical	162	54		Freshwater	Lemna minor	Tracheophyta	Macrophyte	Phototroph	3-frond colonies		Growth rate	growth rate (root length)	EC10	7	d	Chronic		Zollner Creek water	25 ± 1	7.6	-	32	11	136	28	7.1	-	18 h	Y	36		Schlekat, C. E., Genderen, E. V., De Schamphelaerem K. A. C., Antunes, P. M. C., Rogevich, E. C., and Stubblefield, W. A. (2010) Cross-species extrpolation of chronic nickel Biotic Ligand Models. Science of the Total Environment 408, 6148-6157.
Tropical	162	56		Freshwater	Lemna minor	Tracheophyta	Macrophyte	Phototroph	3-frond colonies		Growth rate	growth rate (root length)	EC10	7	d	Chronic		APHA	25 ± 1	8	-	67 (calculated from paper)	10 (calculated from paper)	-	-	1 (DOC, measurement not stated, but 1 mg/L Suannee River DOC added)	-	18 h	Y	3.9		Schlekat, C. E., Genderen, E. V., De Schamphelaerem K. A. C., Antunes, P. M. C., Rogevich, E. C., and Stubblefield, W. A. (2010) Cross-species extrpolation of chronic nickel Biotic Ligand Models. Science of the Total Environment 408, 6148-6157.
Tropical	150	4		Freshwater	Lemna minor	Tracheophyta	Macrophyte	Phototroph	3- and 4-frond colonies	Chlorophyll and caratenoid based endpoints also available, but not ecologically relevant endpoints according to Warne et al, so not listed here	Growth rate	Growth rate (frond number)	EC10	7	d	Chronic		modified Steinberg medium	25	-	-	-	-	-	-	-	-	-	N	0.58		Appenroth K.-J., Krech, K., Keresztes, A., Fischer, W., Koloczek, H. (2010). Effects of nickel on the chloroplasts of the duckweeds Spirodela polyrhiza and Lemna minor and their possible use in biomonitoring and phytoremediation. Chemosphere 78: 216-223.
Tropical	4-3	1		Freshwater	Lemna minor	Streptophyta	Macrophyte	Phototroph	NA		Growth rate	Growth rate (frond number)	EC10	7	d	Chronic		modified OECD	25	8.21 ± 0.15	–	60 (calculated)	Ureliable	–	–	45 µg/L	–	1 d	Yes	28		Nys, C., Janssen, C/R., Van Sprang, P. and De Schamphelaere, K.A.C. (2016) The effect of pH on chronic aquatic nickel toxicity is dependent on the pH itself: Extending the chronic nickel bioavailability models. Environmental Toxicology and Chemistry, 35:1097–1106.
Tropical	4-4	2		Freshwater	Lemna minor	Streptophyta	Macrophyte	Phototroph	NA		Growth rate	Growth rate (frond number)	EC10	7	d	Chronic		modified OECD	25	8.68 ± 0.07	–	60 (calculated)	Ureliable	–	–	45 µg/L	–	1 d	Yes	28		Nys, C., Janssen, C/R., Van Sprang, P. and De Schamphelaere, K.A.C. (2016) The effect of pH on chronic aquatic nickel toxicity is dependent on the pH itself: Extending the chronic nickel bioavailability models. Environmental Toxicology and Chemistry, 35:1097–1106.
Tropical	177-1	177		Freshwater	Melanotaenia splendida splendida	Chordata	Fish	Heterotrophic	Embryo		Embryo hatching success/imbalance	Embryo hatching success/imbalance	EC10	12	d	Chronic		Woronora River water	20	7.1-7.4	124-127	2.5	3.5	21	–	4	100-108% saturation	-	Yes dissolved	30		Ecotox Services Australia. 2014. Toxicity of Nickel Under Varying Physico-chemical Conditions. Prepared for Nickel Producers Environmental Research Association (NiPERA). Test Report. May 2014.
Tropical	177-2	177		Freshwater	Melanotaenia splendida splendida	Chordata	Fish	Heterotrophic	Embryo		Embryo hatching success/imbalance	Embryo hatching success/imbalance	EC10	12	d	Chronic		Magela Creek	25 ± 2	6.3	12-13	<0.5	<0.5	-		3	100-103% saturation	-	Yes dissolved	10		Ecotox Services Australia. 2014. Toxicity of Nickel Under Varying Physico-chemical Conditions. Prepared for Nickel Producers Environmental Research Association (NiPERA). Test Report. May 2014.
Tropical	177-3	177		Freshwater	Melanotaenia splendida splendida	Chordata	Fish	Heterotrophic	Embryo		Embryo hatching success/imbalance	Embryo hatching success/imbalance	EC10	12	d	Chronic		Peechalba River	25 ± 2	7.9-8.10	230-247	3.1	2.9	20		<1	98-114% saturation	-	Yes dissolved	30		Ecotox Services Australia. 2014. Toxicity of Nickel Under Varying Physico-chemical Conditions. Prepared for Nickel Producers Environmental Research Association (NiPERA). Test Report. May 2014.
Tropical	177-4	177		Freshwater	Melanotaenia splendida splendida	Chordata	Fish	Heterotrophic	Embryo		Embryo hatching success/imbalance	Embryo hatching success/imbalance	EC10	13	d	Chronic		Wellington River	25 ± 2	7.7-7.9	295-301	11	7.4	58		5	105-111% saturation	-	Yes dissolved	77		Ecotox Services Australia. 2014. Toxicity of Nickel Under Varying Physico-chemical Conditions. Prepared for Nickel Producers Environmental Research Association (NiPERA). Test Report. May 2014.
Tropical	177-5	177		Freshwater	Melanotaenia splendida splendida	Chordata	Fish	Heterotrophic	Embryo		Embryo hatching success/imbalance	Embryo hatching success/imbalance	EC10	12	d	Chronic		Tea Tree River	25 ± 2	6.9-7.2	238-240	2.1	4.7	25		10	111-113% saturation	-	Yes dissolved	35		Ecotox Services Australia. 2014. Toxicity of Nickel Under Varying Physico-chemical Conditions. Prepared for Nickel Producers Environmental Research Association (NiPERA). Test Report. May 2014.
Tropical	164	1		Freshwater	Mesocyclops pehpeinsis	Arthropoda	Microinvertebrate	Heterotroph	<12h nauplii	No acceptability criteria stated, but control responses provided (83-97% survival) but no acceptable level of larval development for controls.	larval development	larval development (to first copepodite instar)	EC50	9	d	Chronic		moderately hard APHA (1995) water	25	-	-	-	-	-	-	-	-	-	N	410		Wong, C.K. and Pak, A.P. (2004). Acute and subchronic toxicity of the Heavy metals copper, chromium, nickel, and zinc, individually and in mixture, to the freshwater copepod Mesocyclops pehpeinsis, Bull. Environ. Contam. Toxicol, 73:190-196.
Tropical	163	1		Freshwater	Moina macrocopa	Arthropoda	Microinvertebrate	Heterotroph	<24h neonates		survival	survival	NOEC	15-17	d	Chronic		Aged tap water	25	6.5-7.0	-	-	-	-	-	-	-	-	Y	250		Wong, C.K., Wong, P.K., Tao, H. (1991). Toxicity of nickel and nickel electroplating water to the freshwater cladoceran Moina macrocopa. Bull. Environ. Contam. Toxicol. 47:448-454.
Tropical	175	2		Freshwater	Monoraphidium arcuatum	Chlorophyta	Microalgae	Phototroph	exponentially growing cells		Growth rate	Growth rate (cell division)	EC10	3	d	Chronic		Synthetic water	27	7.8	349	15 (calculated from provided recipe)	12 (calculated from provided recipe)	80-90	60-70	<0.5	97	None	Y	52		McKnight et al 2018 (unpublished data)
Tropical	175	3		Freshwater	Monoraphidium arcuatum (multi sp assay)	Chlorophyta	Microalgae	Phototroph	exponentially growing cells		Growth rate	Growth rate (cell division)	EC10	3	d	Chronic		Synthetic water	27	7.5	415	17 (calculated from provided recipe)	15 (calculated from provided recipe)	100-120	-	<0.5	90	None	Y	305		McKnight et al 2018 (unpublished data)
Tropical	175	4		Freshwater	Nannochloropsis like sp (multi sp assay)	Ochrophyta	Microalgae	Phototroph	exponentially growing cells		Growth rate	Growth rate (cell division)	EC10	3	d	Chronic		Synthetic water	27	7.5	415	17 (calculated from provided recipe)	15 (calculated from provided recipe)	100-120	-	<0.5	90	None	Y	20		McKnight et al 2018 (unpublished data)
Tropical	154	9		Freshwater	Pediastrum duplex	Chlorophyta	Microalgae	Phototroph	exponentially growing cells		Growth rate	Growth rate (cell division)	EC10	3	d	Chronic		Synthetic water	25	7.33	-	- but measured and possibly available from authors (NiPERA funded work)	- but measured and possibly available from authors (NiPERA funded work)	16.3	-	-	-	24 h	Y	32.2		Deleebeeck, N.M.E. De Laender, F., Chepurnov, V.A., Vyerman, W., Janseen, C.R. De Schamphelaere, K.A.C. (2009). A single bioavailability model can accurately predict Ni toxicity to green microalgae in soft and hard surface waters. Water Research 43:1935-1947.
Tropical	154	11		Freshwater	Pediastrum duplex	Chlorophyta	Microalgae	Phototroph	exponentially growing cells		Growth rate	Growth rate (cell division)	EC10	3	d	Chronic		Synthetic water	25	7.41	-	- but measured and possibly available from authors (NiPERA funded work)	- but measured and possibly available from authors (NiPERA funded work)	43.4	-	-	-	24 h	Y	16.4		Deleebeeck, N.M.E. De Laender, F., Chepurnov, V.A., Vyerman, W., Janseen, C.R. De Schamphelaere, K.A.C. (2009). A single bioavailability model can accurately predict Ni toxicity to green microalgae in soft and hard surface waters. Water Research 43:1935-1947.
Tropical	175	5		Freshwater	Pediastrum duplex meyan	Chlorophyta	Microalgae	Phototroph	exponentially growing cells		Growth rate	Growth rate (cell division)	EC10	3	d	Chronic		Synthetic water	27	7.5	415	17 (calculated from provided recipe)	15 (calculated from provided recipe)	100-120	-	<0.5	90	None	Y	173		McKnight et al 2018 (unpublished data)
Tropical	154	13		Freshwater	Pseudokirchneriella sp.	Chlorophyta	Microalgae	Phototroph	exponentially growing cells		Growth rate	Growth rate (cell division)	EC10	3	d	Chronic		Synthetic water	25	7.32	-	- but measured and possibly available from authors (NiPERA funded work)	- but measured and possibly available from authors (NiPERA funded work)	16.3	-	-	-	24 h	Y	4.9		Deleebeeck, N.M.E. De Laender, F., Chepurnov, V.A., Vyerman, W., Janseen, C.R. De Schamphelaere, K.A.C. (2009). A single bioavailability model can accurately predict Ni toxicity to green microalgae in soft and hard surface waters. Water Research 43:1935-1947.
Tropical	154	15		Freshwater	Pseudokirchneriella sp.	Chlorophyta	Microalgae	Phototroph	exponentially growing cells		Growth rate	Growth rate (cell division)	EC10	3	d	Chronic		Synthetic water	25	7.36	-	- but measured and possibly available from authors (NiPERA funded work)	- but measured and possibly available from authors (NiPERA funded work)	43.4	-	-	-	24 h	Y	12.9		Deleebeeck, N.M.E. De Laender, F., Chepurnov, V.A., Vyerman, W., Janseen, C.R. De Schamphelaere, K.A.C. (2009). A single bioavailability model can accurately predict Ni toxicity to green microalgae in soft and hard surface waters. Water Research 43:1935-1947.
Tropical	155	4		Freshwater	Radix quadrisi	Mollusca	macroinvertebrate	Heterotroph	embryo	States that all Control animals showed normal development, but no test acceptability criteria. Also inadequate concentration range tested resulted in <values	edema	edema	LOEC	14	d	Chronic		Aged tap water	25	7.5 (7.2-7.8)	-	-	-	-	146.78 ± 1.46	-	-	-	N	<88		Factor, C.J.B. and de Chavez, E.R.C. (2012). Toxicity of arsenic, aluminium, chromium and nickel to the embryos of the freshwater snail, Radix quadrasi von Moellendorf 1898. Phillipine Journal of Science 141 (2): 207-216.
Tropical	155	3		Freshwater	Radix quadrisi	Mollusca	macroinvertebrate	Heterotroph	embryo	States that all Control animals showed normal development, but no test acceptability criteria. Also inadequate concentration range tested resulted in <values	growth	growth (% stunted growth)	LOEC	14	d	Chronic		Aged tap water	25	7.5 (7.2-7.8)	-	-	-	-	146.78 ± 1.46	-	-	-	N	<88		Factor, C.J.B. and de Chavez, E.R.C. (2012). Toxicity of arsenic, aluminium, chromium and nickel to the embryos of the freshwater snail, Radix quadrasi von Moellendorf 1898. Phillipine Journal of Science 141 (2): 207-216.
Tropical	155	1		Freshwater	Radix quadrisi	Mollusca	macroinvertebrate	Heterotroph	embryo	States that all Control animals showed normal development, but no test acceptability criteria. Also inadequate concentration range tested resulted in <values	Hatching	Hatching rate	LOEC	14	d	Chronic		Aged tap water	25	7.5 (7.2-7.8)	-	-	-	-	146.78 ± 1.46	-	-	-	N	<88		Factor, C.J.B. and de Chavez, E.R.C. (2012). Toxicity of arsenic, aluminium, chromium and nickel to the embryos of the freshwater snail, Radix quadrasi von Moellendorf 1898. Phillipine Journal of Science 141 (2): 207-216.
Tropical	155	2		Freshwater	Radix quadrisi	Mollusca	macroinvertebrate	Heterotroph	embryo	States that all Control animals showed normal development, but no test acceptability criteria. Also inadequate concentration range tested resulted in <values	shell thinning	shell thinning	LOEC	14	d	Chronic		Aged tap water	25	7.5 (7.2-7.8)	-	-	-	-	146.78 ± 1.46	-	-	-	N	<88		Factor, C.J.B. and de Chavez, E.R.C. (2012). Toxicity of arsenic, aluminium, chromium and nickel to the embryos of the freshwater snail, Radix quadrasi von Moellendorf 1898. Phillipine Journal of Science 141 (2): 207-216.
Tropical	154	37		Freshwater	Scenedesmus accuminatus	Chlorophyta	Microalgae	Phototroph	exponentially growing cells		Growth rate	Growth rate (cell division)	EC10	3	d	Chronic		Synthetic water	25	7.32	-	- but measured and possibly available from authors (NiPERA funded work)	- but measured and possibly available from authors (NiPERA funded work)	6.25	-	-	-	24 h	Y	7		Deleebeeck, N.M.E. De Laender, F., Chepurnov, V.A., Vyerman, W., Janseen, C.R. De Schamphelaere, K.A.C. (2009). A single bioavailability model can accurately predict Ni toxicity to green microalgae in soft and hard surface waters. Water Research 43:1935-1947.
Tropical	154	39		Freshwater	Scenedesmus accuminatus	Chlorophyta	Microalgae	Phototroph	exponentially growing cells		Growth rate	Growth rate (cell division)	EC10	3	d	Chronic		Synthetic water	25	7.33	-	- but measured and possibly available from authors (NiPERA funded work)	- but measured and possibly available from authors (NiPERA funded work)	16.3	-	-	-	24 h	Y	18.5		Deleebeeck, N.M.E. De Laender, F., Chepurnov, V.A., Vyerman, W., Janseen, C.R. De Schamphelaere, K.A.C. (2009). A single bioavailability model can accurately predict Ni toxicity to green microalgae in soft and hard surface waters. Water Research 43:1935-1947.
Tropical	154	25		Freshwater	Spermatozopsis exultans	Chlorophyta	Microalgae	Phototroph	exponentially growing cells		Growth rate	Growth rate (cell division)	EC10	3	d	Chronic		Synthetic water	25	7.36	-	- but measured and possibly available from authors (NiPERA funded work)	- but measured and possibly available from authors (NiPERA funded work)	16.3	-	-	-	24 h	Y	17.1		Deleebeeck, N.M.E. De Laender, F., Chepurnov, V.A., Vyerman, W., Janseen, C.R. De Schamphelaere, K.A.C. (2009). A single bioavailability model can accurately predict Ni toxicity to green microalgae in soft and hard surface waters. Water Research 43:1935-1947.
Tropical	154	27		Freshwater	Spermatozopsis exultans	Chlorophyta	Microalgae	Phototroph	exponentially growing cells		Growth rate	Growth rate (cell division)	EC10	3	d	Chronic		Synthetic water	25	7.38	-	- but measured and possibly available from authors (NiPERA funded work)	- but measured and possibly available from authors (NiPERA funded work)	43.4	-	-	-	24 h	Y	28.6		Deleebeeck, N.M.E. De Laender, F., Chepurnov, V.A., Vyerman, W., Janseen, C.R. De Schamphelaere, K.A.C. (2009). A single bioavailability model can accurately predict Ni toxicity to green microalgae in soft and hard surface waters. Water Research 43:1935-1947.
Tropical	150	2		Freshwater	Spirodela polyrhiza	Tracheophyta	Macrophyte	Phototroph	3- and 4-frond colonies		Biomass	Biomass (fresh weight)	EC10	7	d	Chronic		modified Steinberg medium	25	-	-	-	-	-	-	-	-	-	N	1.8		Appenroth K.-J., Krech, K., Keresztes, A., Fischer, W., Koloczek, H. (2010). Effects of nickel on the chloroplasts of the duckweeds Spirodela polyrhiza and Lemna minor and their possible use in biomonitoring and phytoremediation. Chemosphere 78: 216-223.
Tropical	150	3		Freshwater	Spirodela polyrhiza	Tracheophyta	Macrophyte	Phototroph	3- and 4-frond colonies		Biomass	Biomass (dry weight)	EC10	7	d	Chronic		modified Steinberg medium	25	-	-	-	-	-	-	-	-	-	N	1.9		Appenroth K.-J., Krech, K., Keresztes, A., Fischer, W., Koloczek, H. (2010). Effects of nickel on the chloroplasts of the duckweeds Spirodela polyrhiza and Lemna minor and their possible use in biomonitoring and phytoremediation. Chemosphere 78: 216-223.
Tropical	150	1		Freshwater	Spirodela polyrhiza	Tracheophyta	Macrophyte	Phototroph	3- and 4-frond colonies		Growth rate	Growth rate (frond number)	EC10	7	d	Chronic		modified Steinberg medium	25	-	-	-	-	-	-	-	-	-	N	1.4		Appenroth K.-J., Krech, K., Keresztes, A., Fischer, W., Koloczek, H. (2010). Effects of nickel on the chloroplasts of the duckweeds Spirodela polyrhiza and Lemna minor and their possible use in biomonitoring and phytoremediation. Chemosphere 78: 216-223.
